# Supplementary material for: Molecular Mechanisms of Bortezomib Resistant Adenocarcinoma Cells
Source: PLoS One. 2011 Dec 22;6(12):e27996. doi: 10.1371/journal.pone.0027996 (PMC3245226; doi:10.1371/journal.pone.0027996)
Supplement: Table S1 — Genes with Two Fold or Greater Change in Gene Expression in both BR100 and BR200. (XLSX) [file pone.0027996.s006.xlsx]

## Sheet: Table S1
Table S1 - Genes with Two Fold or Greater Change in Gene Expression in both BR100 and BR200
			-10.3898	6.23349
Gene Symbol	Entrez Gene	Probe	BR100 Fold Change (Log2)	BR200 Fold Change (Log2)	Gene Ontology Biological Process	Gene Ontology Cellular Component	Gene Ontology Molecular Function	Alignments
38781	10299	201737_s_at	-1.21904	-1.14319	0019941 // modification-dependent protein catabolic process // inferred from electronic annotation	0005783 // endoplasmic reticulum // inferred from electronic annotation /// 0005789 // endoplasmic reticulum membrane // inferred from electronic annotation /// 0016020 // membrane // inferred from electronic annotation /// 0016021 // integral to membrane // inferred from electronic annotation	0008270 // zinc ion binding // inferred from electronic annotation /// 0016874 // ligase activity // inferred from electronic annotation /// 0046872 // metal ion binding // inferred from electronic annotation	chr5:10456517-10488491 (+) // 96.21 // p15.2
AAK1	22848	205434_s_at	-2.074	-1.6703	0006468 // protein amino acid phosphorylation // inferred from electronic annotation	0005886 // plasma membrane // inferred from electronic annotation /// 0005905 // coated pit // inferred from electronic annotation /// 0016020 // membrane // inferred from electronic annotation	0000166 // nucleotide binding // inferred from electronic annotation /// 0004672 // protein kinase activity // inferred from electronic annotation /// 0004674 // protein serine/threonine kinase activity // inferred from electronic annotation /// 0005524 // ATP binding // inferred from electronic annotation /// 0016301 // kinase activity // inferred from electronic annotation /// 0016740 // transf…	chr2:69561691-69724481 (-) // 82.13 // p14
AAK1	22848	225522_at	-1.63769	-1.38565	0006468 // protein amino acid phosphorylation // inferred from electronic annotation	0005886 // plasma membrane // inferred from electronic annotation /// 0005905 // coated pit // inferred from electronic annotation /// 0016020 // membrane // inferred from electronic annotation	0000166 // nucleotide binding // inferred from electronic annotation /// 0004672 // protein kinase activity // inferred from electronic annotation /// 0004674 // protein serine/threonine kinase activity // inferred from electronic annotation /// 0005524 // ATP binding // inferred from electronic annotation /// 0016301 // kinase activity // inferred from electronic annotation /// 0016740 // transf…	chr2:69538632-69541625 (-) // 86.93 // p14
AARS	16	201000_at	-1.81262	-1.88939	0001942 // hair follicle development // inferred from electronic annotation /// 0006400 // tRNA modification // inferred from electronic annotation /// 0006412 // translation // inferred from electronic annotation /// 0006419 // alanyl-tRNA aminoacylation // traceable author statement /// 0006419 // alanyl-tRNA aminoacylation // inferred from electronic annotation /// 0006457 // protein folding /…	0005625 // soluble fraction // traceable author statement /// 0005737 // cytoplasm // traceable author statement /// 0005737 // cytoplasm // inferred from electronic annotation	0000049 // tRNA binding // traceable author statement /// 0000166 // nucleotide binding // inferred from electronic annotation /// 0003676 // nucleic acid binding // inferred from electronic annotation /// 0004812 // aminoacyl-tRNA ligase activity // inferred from electronic annotation /// 0004813 // alanine-tRNA ligase activity // inferred from electronic annotation /// 0005524 // ATP binding //…	chr16:68843797-68880913 (-) // 99.91 // q22.1
AATK	9625	205986_at	-1.69961	-1.86962	0006468 // protein amino acid phosphorylation // inferred from electronic annotation	0005737 // cytoplasm // inferred from electronic annotation /// 0005739 // mitochondrion // inferred from direct assay /// 0016020 // membrane // inferred from electronic annotation /// 0016021 // integral to membrane // inferred from electronic annotation	0000166 // nucleotide binding // inferred from electronic annotation /// 0004672 // protein kinase activity // inferred from electronic annotation /// 0004674 // protein serine/threonine kinase activity // inferred from electronic annotation /// 0004713 // protein tyrosine kinase activity // inferred from electronic annotation /// 0005515 // protein binding // inferred from physical interaction /…	chr17:76705692-76717189 (-) // 99.92 // q25.3
ABCA5	23461	213353_at	-2.35122	-2.25168	0006810 // transport // inferred from electronic annotation	0000139 // Golgi membrane // inferred from electronic annotation /// 0005764 // lysosome // inferred from electronic annotation /// 0005765 // lysosomal membrane // inferred from electronic annotation /// 0005768 // endosome // inferred from electronic annotation /// 0005794 // Golgi apparatus // inferred from electronic annotation /// 0016020 // membrane // inferred from electronic annotation //…	0000166 // nucleotide binding // inferred from electronic annotation /// 0005524 // ATP binding // inferred from electronic annotation /// 0016887 // ATPase activity // inferred from electronic annotation /// 0017111 // nucleoside-triphosphatase activity // inferred from electronic annotation	chr17:64754248-64767494 (-) // 97.85 // q24.3
ABCC3	8714	208161_s_at	-1.58576	-1.14962	0006810 // transport // traceable author statement /// 0006810 // transport // inferred from electronic annotation /// 0015722 // canalicular bile acid transport // inferred from electronic annotation	0005624 // membrane fraction // traceable author statement /// 0005887 // integral to plasma membrane // traceable author statement /// 0005887 // integral to plasma membrane // inferred from electronic annotation /// 0016020 // membrane // inferred from electronic annotation /// 0016021 // integral to membrane // inferred from electronic annotation	0000166 // nucleotide binding // inferred from electronic annotation /// 0005215 // transporter activity // inferred from electronic annotation /// 0005524 // ATP binding // traceable author statement /// 0005524 // ATP binding // inferred from electronic annotation /// 0008514 // organic anion transmembrane transporter activity // traceable author statement /// 0016887 // ATPase activity // infe…	chr17:46067226-46124061 (+) // 96.41 // q21.33
ABCC3	8714	209641_s_at	-1.74739	-1.44494	0006810 // transport // traceable author statement /// 0006810 // transport // inferred from electronic annotation /// 0015722 // canalicular bile acid transport // inferred from electronic annotation	0005624 // membrane fraction // traceable author statement /// 0005887 // integral to plasma membrane // traceable author statement /// 0005887 // integral to plasma membrane // inferred from electronic annotation /// 0016020 // membrane // inferred from electronic annotation /// 0016021 // integral to membrane // inferred from electronic annotation	0000166 // nucleotide binding // inferred from electronic annotation /// 0005215 // transporter activity // inferred from electronic annotation /// 0005524 // ATP binding // traceable author statement /// 0005524 // ATP binding // inferred from electronic annotation /// 0008514 // organic anion transmembrane transporter activity // traceable author statement /// 0016887 // ATPase activity // infe…	chr17:46067226-46123645 (+) // 99.48 // q21.33
ABCF3	55324	202394_s_at	-1.20605	-1.29778			0000166 // nucleotide binding // inferred from electronic annotation /// 0005524 // ATP binding // inferred from electronic annotation /// 0016887 // ATPase activity // inferred from electronic annotation /// 0017111 // nucleoside-triphosphatase activity // inferred from electronic annotation	chr3:185386579-185394487 (+) // 99.84 // q27.1
ABCG1	9619	204567_s_at	-4.45878	-4.2146	0006810 // transport // inferred from electronic annotation /// 0006869 // lipid transport // inferred from electronic annotation /// 0008203 // cholesterol metabolic process // inferred from direct assay /// 0009720 // detection of hormone stimulus // non-traceable author statement /// 0010033 // response to organic substance // inferred from direct assay /// 0010742 // foam cell differentiation…	0000139 // Golgi membrane // inferred from electronic annotation /// 0005768 // endosome // inferred from sequence or structural similarity /// 0005768 // endosome // inferred from electronic annotation /// 0005783 // endoplasmic reticulum // inferred from electronic annotation /// 0005789 // endoplasmic reticulum membrane // inferred from electronic annotation /// 0005794 // Golgi apparatus // i…	0000166 // nucleotide binding // inferred from electronic annotation /// 0005524 // ATP binding // inferred from electronic annotation /// 0005524 // ATP binding // inferred by curator /// 0005524 // ATP binding // inferred from direct assay /// 0005543 // phospholipid binding // inferred by curator /// 0005548 // phospholipid transporter activity // inferred from direct assay /// 0015485 // chol…	chr21:42512447-42590421 (+) // 98.19 // q22.3
ABCG1	9619	211113_s_at	-4.24852	-4.24994	0006810 // transport // inferred from electronic annotation /// 0006869 // lipid transport // inferred from electronic annotation /// 0008203 // cholesterol metabolic process // inferred from direct assay /// 0009720 // detection of hormone stimulus // non-traceable author statement /// 0010033 // response to organic substance // inferred from direct assay /// 0010742 // foam cell differentiation…	0000139 // Golgi membrane // inferred from electronic annotation /// 0005768 // endosome // inferred from sequence or structural similarity /// 0005768 // endosome // inferred from electronic annotation /// 0005783 // endoplasmic reticulum // inferred from electronic annotation /// 0005789 // endoplasmic reticulum membrane // inferred from electronic annotation /// 0005794 // Golgi apparatus // i…	0000166 // nucleotide binding // inferred from electronic annotation /// 0005524 // ATP binding // inferred from electronic annotation /// 0005524 // ATP binding // inferred by curator /// 0005524 // ATP binding // inferred from direct assay /// 0005543 // phospholipid binding // inferred by curator /// 0005548 // phospholipid transporter activity // inferred from direct assay /// 0015485 // chol…	chr21:42518903-42590020 (+) // 86.96 // q22.3
ABCG2	9429	209735_at	1.87964	2.2239	0006810 // transport // traceable author statement /// 0006810 // transport // inferred from electronic annotation /// 0042493 // response to drug // traceable author statement	0005886 // plasma membrane // inferred from electronic annotation /// 0016020 // membrane // inferred from electronic annotation /// 0016021 // integral to membrane // traceable author statement /// 0016021 // integral to membrane // inferred from electronic annotation	0000166 // nucleotide binding // inferred from electronic annotation /// 0005215 // transporter activity // traceable author statement /// 0005515 // protein binding // inferred from physical interaction /// 0005524 // ATP binding // traceable author statement /// 0005524 // ATP binding // inferred from electronic annotation /// 0008559 // xenobiotic-transporting ATPase activity // traceable auth…	chr4:89232224-89298777 (-) // 98.72 // q22.1
ABL2	27	226893_at	-1.10971	-1.60403	0006464 // protein modification process // traceable author statement /// 0006468 // protein amino acid phosphorylation // inferred from electronic annotation /// 0007015 // actin filament organization // inferred from electronic annotation /// 0007155 // cell adhesion // inferred from electronic annotation /// 0007165 // signal transduction // traceable author statement /// 0018108 // peptidyl-t…	0005737 // cytoplasm // inferred from electronic annotation /// 0005856 // cytoskeleton // inferred from electronic annotation /// 0015629 // actin cytoskeleton // inferred from electronic annotation	0000166 // nucleotide binding // inferred from electronic annotation /// 0000287 // magnesium ion binding // inferred from direct assay /// 0000287 // magnesium ion binding // inferred from electronic annotation /// 0004672 // protein kinase activity // inferred from electronic annotation /// 0004672 // protein kinase activity // traceable author statement /// 0004713 // protein tyrosine kinase a…	chr1:177335090-177336882 (-) // 98.57 // q25.2
ABP1	26	203559_s_at	-1.7978	-1.7978	0009308 // cellular amine metabolic process // inferred from electronic annotation /// 0055114 // oxidation reduction // inferred from electronic annotation	0005576 // extracellular region // inferred from electronic annotation /// 0005777 // peroxisome // non-traceable author statement	0005507 // copper ion binding // inferred from electronic annotation /// 0005509 // calcium ion binding // inferred from electronic annotation /// 0008131 // amine oxidase activity // inferred from direct assay /// 0008131 // amine oxidase activity // inferred from electronic annotation /// 0008131 // amine oxidase activity // traceable author statement /// 0008201 // heparin binding // inferred …	chr7:150180524-150189310 (+) // 98.71 // q36.1
ACAA2	10449	202003_s_at	2.01595	1.81525	0006629 // lipid metabolic process // inferred from electronic annotation /// 0006631 // fatty acid metabolic process // inferred from electronic annotation /// 0006695 // cholesterol biosynthetic process // non-traceable author statement /// 0008152 // metabolic process // inferred from electronic annotation	0005739 // mitochondrion // non-traceable author statement /// 0005739 // mitochondrion // inferred from electronic annotation /// 0005743 // mitochondrial inner membrane // inferred from electronic annotation	0003824 // catalytic activity // inferred from electronic annotation /// 0003988 // acetyl-CoA C-acyltransferase activity // non-traceable author statement /// 0003988 // acetyl-CoA C-acyltransferase activity // inferred from electronic annotation /// 0008415 // acyltransferase activity // inferred from electronic annotation /// 0016740 // transferase activity // inferred from electronic annotati…	chr18:45563872-45593900 (-) // 99.81 // q21.1
ACACA	31	214358_at	2.57637	2.26894	0006633 // fatty acid biosynthetic process // inferred from electronic annotation /// 0008152 // metabolic process // inferred from electronic annotation /// 0008610 // lipid biosynthetic process // inferred from electronic annotation	0005737 // cytoplasm // inferred from electronic annotation	0000166 // nucleotide binding // inferred from electronic annotation /// 0003824 // catalytic activity // inferred from electronic annotation /// 0003989 // acetyl-CoA carboxylase activity // traceable author statement /// 0003989 // acetyl-CoA carboxylase activity // inferred from electronic annotation /// 0004075 // biotin carboxylase activity // inferred from electronic annotation /// 0005515 …	chr17:32759706-32761351 (-) // 62.98 // q12
ACAT1	38	205412_at	1.54387	1.2551	0008152 // metabolic process // inferred from electronic annotation	0005739 // mitochondrion // traceable author statement /// 0005739 // mitochondrion // inferred from direct assay /// 0005739 // mitochondrion // inferred from electronic annotation /// 0005743 // mitochondrial inner membrane // inferred from electronic annotation /// 0005759 // mitochondrial matrix // not recorded	0003824 // catalytic activity // inferred from electronic annotation /// 0003985 // acetyl-CoA C-acetyltransferase activity // traceable author statement /// 0003985 // acetyl-CoA C-acetyltransferase activity // inferred from electronic annotation /// 0005515 // protein binding // inferred from physical interaction /// 0008415 // acyltransferase activity // inferred from electronic annotation ///…	chr11:107497467-107523485 (+) // 99.93 // q22.3
ACAT2	39	209608_s_at	4.70599	4.52354	0006629 // lipid metabolic process // traceable author statement /// 0006629 // lipid metabolic process // inferred by curator /// 0008152 // metabolic process // inferred from electronic annotation	0005737 // cytoplasm // traceable author statement /// 0005737 // cytoplasm // inferred from direct assay /// 0005737 // cytoplasm // inferred from electronic annotation	0003824 // catalytic activity // inferred from electronic annotation /// 0003985 // acetyl-CoA C-acetyltransferase activity // inferred from electronic annotation /// 0003985 // acetyl-CoA C-acetyltransferase activity // inferred from direct assay /// 0005515 // protein binding // inferred from physical interaction /// 0008415 // acyltransferase activity // inferred from electronic annotation ///…	chr6:160103098-160120072 (+) // 98.07 // q25.3
ACD	65057	204617_s_at	1.16683	1.18498	0000723 // telomere maintenance // inferred from direct assay /// 0001501 // skeletal system development // inferred from electronic annotation /// 0001655 // urogenital system development // inferred from electronic annotation /// 0006886 // intracellular protein transport // inferred from mutant phenotype /// 0016233 // telomere capping // inferred from genetic interaction /// 0016233 // telome…	0000781 // chromosome, telomeric region // inferred from electronic annotation /// 0000781 // chromosome, telomeric region // inferred from direct assay /// 0000783 // nuclear telomere cap complex // inferred from direct assay /// 0005634 // nucleus // inferred from electronic annotation /// 0005654 // nucleoplasm // not recorded /// 0005694 // chromosome // inferred from electronic annotation	0003677 // DNA binding // inferred from electronic annotation /// 0005515 // protein binding // inferred from physical interaction /// 0070182 // DNA polymerase binding // inferred from physical interaction	chr16:66248933-66252214 (-) // 99.95 // q22.1
ACLY	47	210337_s_at	1.55358	1.37042	0006101 // citrate metabolic process // traceable author statement /// 0006200 // ATP catabolic process // traceable author statement /// 0008152 // metabolic process // inferred from electronic annotation /// 0008610 // lipid biosynthetic process // inferred from electronic annotation /// 0015936 // coenzyme A metabolic process // traceable author statement /// 0044262 // cellular carbohydrate m…	0005737 // cytoplasm // inferred from electronic annotation /// 0005829 // cytosol // not recorded /// 0009346 // citrate lyase complex // traceable author statement	0000166 // nucleotide binding // inferred from electronic annotation /// 0000287 // magnesium ion binding // inferred from electronic annotation /// 0003824 // catalytic activity // inferred from electronic annotation /// 0003878 // ATP citrate synthase activity // traceable author statement /// 0003878 // ATP citrate synthase activity // inferred from electronic annotation /// 0004775 // succina…	chr17:37277508-37323677 (-) // 98.58 // q21.2
ACOT1 /// ACOT2	10965 /// 641371	202982_s_at	2.10852	1.77989	0000038 // very-long-chain fatty acid metabolic process // inferred from direct assay /// 0001676 // long-chain fatty acid metabolic process // inferred from direct assay /// 0006629 // lipid metabolic process // inferred from electronic annotation /// 0006637 // acyl-CoA metabolic process // inferred from direct assay /// 0006637 // acyl-CoA metabolic process // inferred from electronic annotati…	0005737 // cytoplasm // inferred from electronic annotation /// 0005739 // mitochondrion // inferred from direct assay /// 0005739 // mitochondrion // inferred from electronic annotation /// 0005829 // cytosol // inferred from direct assay	0004091 // carboxylesterase activity // inferred from electronic annotation /// 0005515 // protein binding // inferred from physical interaction /// 0016290 // palmitoyl-CoA hydrolase activity // inferred from electronic annotation /// 0016291 // acyl-CoA thioesterase activity // inferred from direct assay /// 0016787 // hydrolase activity // inferred from electronic annotation /// 0016790 // thi…	chr14:73105741-73112110 (+) // 98.6 // q24.3 /// chr14:73073826-73080251 (+) // 90.94 // q24.3
ACOT13	55856	204565_at	1.49442	1.425		0005739 // mitochondrion // inferred from electronic annotation	0016787 // hydrolase activity // inferred from electronic annotation	chr6:24775276-24809919 (+) // 97.28 // p22.2
ACOT7	11332	208002_s_at	1.40836	1.23565	0006629 // lipid metabolic process // traceable author statement	0005737 // cytoplasm // traceable author statement /// 0005737 // cytoplasm // inferred from electronic annotation /// 0005739 // mitochondrion // inferred from electronic annotation	0000062 // acyl-CoA binding // traceable author statement /// 0003824 // catalytic activity // traceable author statement /// 0004091 // carboxylesterase activity // inferred from electronic annotation /// 0016290 // palmitoyl-CoA hydrolase activity // inferred from electronic annotation /// 0016787 // hydrolase activity // inferred from electronic annotation	chr1:6246918-6376025 (-) // 94.44 // p36.31
ACOXL	55289	220845_at	1.98139	2.55714	0006631 // fatty acid metabolic process // inferred from electronic annotation /// 0006635 // fatty acid beta-oxidation // inferred from electronic annotation /// 0008152 // metabolic process // inferred from electronic annotation /// 0055114 // oxidation reduction // inferred from electronic annotation	0005777 // peroxisome // inferred from electronic annotation	0003995 // acyl-CoA dehydrogenase activity // inferred from electronic annotation /// 0003997 // acyl-CoA oxidase activity // inferred from electronic annotation /// 0009055 // electron carrier activity // inferred from electronic annotation /// 0016491 // oxidoreductase activity // inferred from electronic annotation /// 0016627 // oxidoreductase activity, acting on the CH-CH group of donors // …	chr2:111273084-111568392 (+) // 80.17 // q13
ACOXL	55289	240189_at	3.22895	4.06372	0006631 // fatty acid metabolic process // inferred from electronic annotation /// 0006635 // fatty acid beta-oxidation // inferred from electronic annotation /// 0008152 // metabolic process // inferred from electronic annotation /// 0055114 // oxidation reduction // inferred from electronic annotation	0005777 // peroxisome // inferred from electronic annotation	0003995 // acyl-CoA dehydrogenase activity // inferred from electronic annotation /// 0003997 // acyl-CoA oxidase activity // inferred from electronic annotation /// 0009055 // electron carrier activity // inferred from electronic annotation /// 0016491 // oxidoreductase activity // inferred from electronic annotation /// 0016627 // oxidoreductase activity, acting on the CH-CH group of donors // …	chr2:111592095-111592594 (+) // 98.62 // q13
ACP6	51205	218795_at	1.62875	1.74134	0006629 // lipid metabolic process // traceable author statement	0005576 // extracellular region // inferred from electronic annotation /// 0005739 // mitochondrion // traceable author statement	0003993 // acid phosphatase activity // traceable author statement /// 0003993 // acid phosphatase activity // inferred from electronic annotation /// 0005515 // protein binding // inferred from physical interaction /// 0016787 // hydrolase activity // inferred from electronic annotation	chr1:145585797-145609170 (-) // 98.79 // q21.1
ACPL2	92370	226925_at	-1.86792	-2.51311		0005576 // extracellular region // inferred from electronic annotation	0003993 // acid phosphatase activity // inferred from electronic annotation /// 0016787 // hydrolase activity // inferred from electronic annotation	chr3:142488922-142496174 (+) // 87.53 // q23
ACRC	93953	238825_at	-1.70537	-2.9478		0005634 // nucleus // inferred from electronic annotation		chrX:70749432-70750158 (+) // 94.65 // q13.1
ACSL5	51703	218322_s_at	-1.14072	-1.37584	0006629 // lipid metabolic process // inferred from electronic annotation /// 0006631 // fatty acid metabolic process // inferred from electronic annotation /// 0008152 // metabolic process // inferred from electronic annotation	0005739 // mitochondrion // inferred from electronic annotation /// 0005741 // mitochondrial outer membrane // inferred from electronic annotation /// 0005743 // mitochondrial inner membrane // inferred from electronic annotation /// 0005777 // peroxisome // inferred from electronic annotation /// 0005778 // peroxisomal membrane // inferred from electronic annotation /// 0005783 // endoplasmic re…	0000287 // magnesium ion binding // inferred from electronic annotation /// 0003824 // catalytic activity // inferred from electronic annotation /// 0004467 // long-chain-fatty-acid-CoA ligase activity // inferred from electronic annotation /// 0016874 // ligase activity // inferred from electronic annotation	chr10:114125946-114178127 (+) // 99.38 // q25.2
ACTR1A	10121	200720_s_at	2.07063	2.13986	0016192 // vesicle-mediated transport // traceable author statement	0005737 // cytoplasm // inferred from electronic annotation /// 0005737 // cytoplasm // inferred from direct assay /// 0005813 // centrosome // inferred from electronic annotation /// 0005856 // cytoskeleton // inferred from electronic annotation /// 0005869 // dynactin complex // traceable author statement /// 0005875 // microtubule associated complex // traceable author statement	0000166 // nucleotide binding // inferred from electronic annotation /// 0005515 // protein binding // inferred from electronic annotation /// 0005524 // ATP binding // inferred from electronic annotation	chr10:104228975-104252461 (-) // 93.9 // q24.32
ACVR2A	92	228416_at	-1.4936	-1.5372	0001702 // gastrulation with mouth forming second // inferred from electronic annotation /// 0001934 // positive regulation of protein amino acid phosphorylation // inferred from mutant phenotype /// 0006468 // protein amino acid phosphorylation // inferred from electronic annotation /// 0007178 // transmembrane receptor protein serine/threonine kinase signaling pathway // inferred from electroni…	0005737 // cytoplasm // inferred from direct assay /// 0005886 // plasma membrane // not recorded /// 0005887 // integral to plasma membrane // traceable author statement /// 0016020 // membrane // inferred from electronic annotation /// 0016021 // integral to membrane // inferred from electronic annotation /// 0034673 // inhibin-betaglycan-ActRII complex // inferred from direct assay	0000166 // nucleotide binding // inferred from electronic annotation /// 0000287 // magnesium ion binding // inferred from electronic annotation /// 0004672 // protein kinase activity // inferred from electronic annotation /// 0004674 // protein serine/threonine kinase activity // inferred from electronic annotation /// 0004675 // transmembrane receptor protein serine/threonine kinase activity //…	chr2:148404034-148405027 (+) // 80.54 // q23.1
ACYP1	97	205260_s_at	1.44772	1.6653	0006796 // phosphate metabolic process // traceable author statement		0003998 // acylphosphatase activity // traceable author statement /// 0003998 // acylphosphatase activity // inferred from electronic annotation /// 0016787 // hydrolase activity // inferred from electronic annotation	chr14:74589686-74600423 (-) // 91.07 // q24.3
ADAMTS6	11174	237411_at	1.22077	1.5189	0006508 // proteolysis // inferred from electronic annotation	0005576 // extracellular region // inferred from electronic annotation /// 0005578 // proteinaceous extracellular matrix // inferred from electronic annotation /// 0031012 // extracellular matrix // inferred from electronic annotation	0004222 // metalloendopeptidase activity // inferred from electronic annotation /// 0008233 // peptidase activity // inferred from electronic annotation /// 0008237 // metallopeptidase activity // inferred from electronic annotation /// 0008237 // metallopeptidase activity // traceable author statement /// 0008270 // zinc ion binding // inferred from electronic annotation /// 0016787 // hydrolase…	chr5:64480321-64480697 (-) // 97.66 // q12.3
ADAP1	11033	219150_s_at	-1.40062	-1.42675	0007166 // cell surface receptor linked signal transduction // traceable author statement /// 0032312 // regulation of ARF GTPase activity // inferred from electronic annotation /// 0043087 // regulation of GTPase activity // inferred from mutant phenotype	0005634 // nucleus // inferred from direct assay /// 0005634 // nucleus // inferred from electronic annotation /// 0005737 // cytoplasm // inferred from direct assay /// 0005737 // cytoplasm // inferred from electronic annotation /// 0005886 // plasma membrane // inferred from direct assay	0005096 // GTPase activator activity // inferred from electronic annotation /// 0005515 // protein binding // inferred from physical interaction /// 0008060 // ARF GTPase activator activity // inferred from direct assay /// 0008060 // ARF GTPase activator activity // inferred from electronic annotation /// 0008270 // zinc ion binding // inferred from electronic annotation /// 0043533 // inositol …	chr7:904065-960789 (-) // 89.99 // p22.3
ADAP1	11033	90265_at	-1.17831	-1.25645	0007166 // cell surface receptor linked signal transduction // traceable author statement /// 0032312 // regulation of ARF GTPase activity // inferred from electronic annotation /// 0043087 // regulation of GTPase activity // inferred from mutant phenotype	0005634 // nucleus // inferred from direct assay /// 0005634 // nucleus // inferred from electronic annotation /// 0005737 // cytoplasm // inferred from direct assay /// 0005737 // cytoplasm // inferred from electronic annotation /// 0005886 // plasma membrane // inferred from direct assay	0005096 // GTPase activator activity // inferred from electronic annotation /// 0005515 // protein binding // inferred from physical interaction /// 0008060 // ARF GTPase activator activity // inferred from direct assay /// 0008060 // ARF GTPase activator activity // inferred from electronic annotation /// 0008270 // zinc ion binding // inferred from electronic annotation /// 0043533 // inositol …	chr7:904070-904547 (-) // 88.15 // p22.3
ADAT1	23536	219384_s_at	1.53282	1.61762	0006396 // RNA processing // inferred from electronic annotation /// 0008033 // tRNA processing // inferred from mutant phenotype /// 0008033 // tRNA processing // inferred from electronic annotation		0003723 // RNA binding // inferred from mutant phenotype /// 0003723 // RNA binding // inferred from electronic annotation /// 0004000 // adenosine deaminase activity // inferred from electronic annotation /// 0008251 // tRNA-specific adenosine deaminase activity // inferred from mutant phenotype /// 0008270 // zinc ion binding // inferred from electronic annotation /// 0016787 // hydrolase activ…	chr16:74190573-74213865 (-) // 77.78 // q23.1
ADCY7	113	203741_s_at	-3.31966	-3.26144	0006171 // cAMP biosynthetic process // inferred from sequence or structural similarity /// 0006171 // cAMP biosynthetic process // inferred from electronic annotation /// 0007165 // signal transduction // traceable author statement /// 0007190 // activation of adenylate cyclase activity // inferred from sequence or structural similarity /// 0007242 // intracellular signaling cascade // inferred …	0005886 // plasma membrane // traceable author statement /// 0005887 // integral to plasma membrane // traceable author statement /// 0016020 // membrane // inferred from electronic annotation /// 0016021 // integral to membrane // inferred from electronic annotation	0000287 // magnesium ion binding // inferred from electronic annotation /// 0004016 // adenylate cyclase activity // inferred from sequence or structural similarity /// 0004016 // adenylate cyclase activity // inferred from electronic annotation /// 0016829 // lyase activity // inferred from electronic annotation /// 0016849 // phosphorus-oxygen lyase activity // inferred from electronic annotati…	chr16:48879326-48908769 (+) // 85.05 // q12.1
ADFP	123	209122_at	-1.44055	-1.50098	0015909 // long-chain fatty acid transport // inferred from electronic annotation /// 0019915 // lipid storage // inferred from electronic annotation	0005576 // extracellular region // traceable author statement /// 0005634 // nucleus // inferred from electronic annotation /// 0005737 // cytoplasm // inferred from electronic annotation /// 0005783 // endoplasmic reticulum // traceable author statement /// 0005811 // lipid particle // traceable author statement /// 0005811 // lipid particle // inferred from electronic annotation /// 0005886 // …	0005515 // protein binding // inferred from electronic annotation	chr9:19105767-19117470 (-) // 97.49 // p22.1
ADRA2A	150	209869_at	-3.13862	-3.13649	0000187 // activation of MAPK activity // traceable author statement /// 0006928 // cell motion // traceable author statement /// 0007165 // signal transduction // traceable author statement /// 0007165 // signal transduction // inferred from electronic annotation /// 0007186 // G-protein coupled receptor protein signaling pathway // traceable author statement /// 0007186 // G-protein coupled rec…	0005886 // plasma membrane // traceable author statement /// 0005886 // plasma membrane // inferred from electronic annotation /// 0005887 // integral to plasma membrane // traceable author statement /// 0016020 // membrane // inferred from electronic annotation /// 0016021 // integral to membrane // inferred from electronic annotation	0004871 // signal transducer activity // inferred from electronic annotation /// 0004872 // receptor activity // inferred from electronic annotation /// 0004930 // G-protein coupled receptor activity // inferred from electronic annotation /// 0004935 // adrenoceptor activity // inferred from electronic annotation /// 0004938 // alpha2-adrenergic receptor activity // traceable author statement ///…	chr10:112826910-112830560 (+) // 95.67 // q25.2
ADRBK2	157	228771_at	-1.60437	-2.12585	0006468 // protein amino acid phosphorylation // inferred from electronic annotation /// 0007165 // signal transduction // traceable author statement /// 0007165 // signal transduction // inferred from electronic annotation /// 0016310 // phosphorylation // inferred from electronic annotation	0005634 // nucleus // inferred from direct assay /// 0005886 // plasma membrane // inferred from direct assay	0000166 // nucleotide binding // inferred from electronic annotation /// 0004672 // protein kinase activity // inferred from electronic annotation /// 0004672 // protein kinase activity // traceable author statement /// 0004674 // protein serine/threonine kinase activity // inferred from electronic annotation /// 0004703 // G-protein coupled receptor kinase activity // inferred from electronic an…	chr22:24454444-24455261 (+) // 95.44 // q12.1
AFF1	4299	201924_at	-1.13702	-1.10716	0045893 // positive regulation of transcription, DNA-dependent // inferred from electronic annotation	0005634 // nucleus // inferred from electronic annotation	0003700 // transcription factor activity // traceable author statement /// 0016563 // transcription activator activity // inferred from electronic annotation	chr4:88147163-88281214 (+) // 98.25 // q21.3
AGA	175	204333_s_at	-2.29915	-1.89182	0006517 // protein deglycosylation // traceable author statement /// 0051604 // protein maturation // inferred from electronic annotation	0005764 // lysosome // non-traceable author statement /// 0005764 // lysosome // inferred from electronic annotation	0003948 // N4-(beta-N-acetylglucosaminyl)-L-asparaginase activity // traceable author statement /// 0003948 // N4-(beta-N-acetylglucosaminyl)-L-asparaginase activity // inferred from electronic annotation /// 0016787 // hydrolase activity // inferred from electronic annotation	chr4:178588917-178600585 (-) // 94.79 // q34.3
AGAP1	116987	204066_s_at	-1.60984	-1.72516	0006810 // transport // inferred from electronic annotation /// 0007264 // small GTPase mediated signal transduction // inferred from electronic annotation /// 0015031 // protein transport // inferred from electronic annotation /// 0032312 // regulation of ARF GTPase activity // inferred from electronic annotation	0005622 // intracellular // inferred from electronic annotation /// 0005737 // cytoplasm // inferred from electronic annotation	0000166 // nucleotide binding // inferred from electronic annotation /// 0005096 // GTPase activator activity // inferred from electronic annotation /// 0005525 // GTP binding // inferred from electronic annotation /// 0008060 // ARF GTPase activator activity // inferred from electronic annotation /// 0008270 // zinc ion binding // inferred from electronic annotation /// 0046872 // metal ion bind…	chr2:236067498-236698630 (+) // 91.71 // q37.2
AGBL5	60509	231857_s_at	1.37154	1.31092	0006508 // proteolysis // inferred from electronic annotation	0005634 // nucleus // inferred from electronic annotation /// 0005737 // cytoplasm // inferred from electronic annotation /// 0005737 // cytoplasm // inferred from direct assay	0004181 // metallocarboxypeptidase activity // inferred from electronic annotation /// 0008270 // zinc ion binding // inferred from electronic annotation	chr2:27128039-27133368 (+) // 93.09 // p23.3
AGPAT3	56894	223183_at	-1.10065	-1.21144	0008152 // metabolic process // inferred from electronic annotation /// 0008654 // phospholipid biosynthetic process // non-traceable author statement /// 0008654 // phospholipid biosynthetic process // inferred from electronic annotation	0005783 // endoplasmic reticulum // inferred from direct assay /// 0005829 // cytosol // not recorded /// 0005886 // plasma membrane // inferred from direct assay /// 0016020 // membrane // inferred from electronic annotation /// 0016021 // integral to membrane // inferred from electronic annotation	0003841 // 1-acylglycerol-3-phosphate O-acyltransferase activity // non-traceable author statement /// 0003841 // 1-acylglycerol-3-phosphate O-acyltransferase activity // inferred from electronic annotation /// 0008415 // acyltransferase activity // inferred from electronic annotation /// 0016740 // transferase activity // inferred from electronic annotation /// 0046027 // phospholipid:diacylglyc…	chr21:44229061-44231449 (+) // 94.21 // q22.3
AGR2	10551	209173_at	-1.13567	-1.49542		0005576 // extracellular region // inferred from electronic annotation /// 0005737 // cytoplasm // inferred from direct assay		chr7:16798790-16811222 (-) // 98.33 // p21.1
AGR2	10551	228969_at	-1.63936	-2.20245		0005576 // extracellular region // inferred from electronic annotation /// 0005737 // cytoplasm // inferred from direct assay		chr7:16797959-16798479 (-) // 79.72 // p21.1
AGR3	155465	228241_at	-4.90024	-4.6743		0005576 // extracellular region // inferred from electronic annotation		chr7:16865561-16888137 (-) // 96.23 // p21.1
AGT	183	202834_at	-2.22814	-2.20375	0001543 // ovarian follicle rupture // inferred from electronic annotation /// 0001558 // regulation of cell growth // non-traceable author statement /// 0001568 // blood vessel development // inferred from electronic annotation /// 0001658 // ureteric bud branching // inferred from electronic annotation /// 0001819 // positive regulation of cytokine production // traceable author statement /// 0…	0005576 // extracellular region // non-traceable author statement /// 0005576 // extracellular region // inferred from electronic annotation /// 0005615 // extracellular space // inferred from electronic annotation /// 0005615 // extracellular space // inferred by curator /// 0005615 // extracellular space // inferred from direct assay /// 0005615 // extracellular space // inferred from sequence …	0004867 // serine-type endopeptidase inhibitor activity // traceable author statement /// 0004867 // serine-type endopeptidase inhibitor activity // inferred from electronic annotation /// 0005179 // hormone activity // inferred by curator /// 0005179 // hormone activity // inferred from sequence or structural similarity /// 0008083 // growth factor activity // traceable author statement /// 0010…	chr1:228904907-228916490 (-) // 99.9 // q42.2
AGTRAP	57085	1555736_a_at	1.29535	1.5119		0000139 // Golgi membrane // inferred from electronic annotation /// 0005783 // endoplasmic reticulum // inferred from electronic annotation /// 0005789 // endoplasmic reticulum membrane // inferred from electronic annotation /// 0005794 // Golgi apparatus // inferred from electronic annotation /// 0016020 // membrane // inferred from electronic annotation /// 0016021 // integral to membrane // i…	0004872 // receptor activity // inferred from electronic annotation	chr1:11728444-11732836 (+) // 94.38 // p36.22
AGXT2L2	85007	226519_s_at	-3.15499	-2.92806		0005739 // mitochondrion // inferred from electronic annotation	0003824 // catalytic activity // inferred from electronic annotation /// 0008483 // transaminase activity // inferred from electronic annotation /// 0016740 // transferase activity // inferred from electronic annotation /// 0030170 // pyridoxal phosphate binding // inferred from electronic annotation	chr5:177567793-177589927 (-) // 99.84 // q35.3
AGXT2L2	85007	226783_at	-2.16105	-2.52183		0005739 // mitochondrion // inferred from electronic annotation	0003824 // catalytic activity // inferred from electronic annotation /// 0008483 // transaminase activity // inferred from electronic annotation /// 0016740 // transferase activity // inferred from electronic annotation /// 0030170 // pyridoxal phosphate binding // inferred from electronic annotation	chr5:177589982-177592221 (-) // 75.91 // q35.3
AGXT2L2	85007	232488_at	-3.30034	-2.92135		0005739 // mitochondrion // inferred from electronic annotation	0003824 // catalytic activity // inferred from electronic annotation /// 0008483 // transaminase activity // inferred from electronic annotation /// 0016740 // transferase activity // inferred from electronic annotation /// 0030170 // pyridoxal phosphate binding // inferred from electronic annotation	chr5:177568105-177585663 (-) // 75.36 // q35.3
AHI1	54806	220842_at	1.22785	1.66185				chr6:135750615-135818608 (-) // 89.49 // q23.3
AHR	196	202820_at	-1.77121	-1.59028	0006350 // transcription // inferred from electronic annotation /// 0006355 // regulation of transcription, DNA-dependent // inferred from electronic annotation /// 0006355 // regulation of transcription, DNA-dependent // inferred from direct assay /// 0006366 // transcription from RNA polymerase II promoter // inferred from direct assay /// 0006366 // transcription from RNA polymerase II promote…	0005634 // nucleus // inferred from direct assay /// 0005634 // nucleus // inferred from electronic annotation /// 0005737 // cytoplasm // inferred from electronic annotation	0003677 // DNA binding // inferred from electronic annotation /// 0003677 // DNA binding // traceable author statement /// 0003700 // transcription factor activity // inferred from direct assay /// 0003700 // transcription factor activity // non-traceable author statement /// 0004871 // signal transducer activity // inferred from electronic annotation /// 0004872 // receptor activity // inferred …	chr7:17304770-17351917 (+) // 92.45 // p21.1
AHRR	57491	229354_at	-2.03851	-1.72983	0006350 // transcription // inferred from electronic annotation /// 0006355 // regulation of transcription, DNA-dependent // inferred from electronic annotation /// 0006915 // apoptosis // inferred from electronic annotation /// 0007165 // signal transduction // inferred from electronic annotation /// 0008624 // induction of apoptosis by extracellular signals // traceable author statement /// 004…	0005634 // nucleus // inferred from electronic annotation /// 0005634 // nucleus // inferred from direct assay /// 0005737 // cytoplasm // inferred from electronic annotation /// 0005783 // endoplasmic reticulum // inferred from direct assay /// 0005783 // endoplasmic reticulum // inferred from electronic annotation /// 0005789 // endoplasmic reticulum membrane // inferred from electronic annotat…	0003677 // DNA binding // inferred from electronic annotation /// 0004871 // signal transducer activity // inferred from electronic annotation /// 0005509 // calcium ion binding // inferred from electronic annotation /// 0005509 // calcium ion binding // inferred from sequence or structural similarity /// 0005515 // protein binding // inferred from physical interaction /// 0030528 // transcriptio…	chr5:357290-491403 (+) // 96.07 // p15.33
AIG1	51390	232810_at	-3.12275	-2.19184		0016020 // membrane // inferred from electronic annotation /// 0016021 // integral to membrane // inferred from electronic annotation		chr6:143423774-143698360 (+) // 61.17 // q24.2
AIM1L	55057	220289_s_at	-3.00171	-2.3221			0005529 // sugar binding // inferred from electronic annotation	chr1:26520958-26553208 (-) // 99.89 // p36.11
AKAP11	11215	203156_at	-1.20919	-1.40942	0007243 // protein kinase cascade // traceable author statement	0005737 // cytoplasm // inferred from electronic annotation /// 0005813 // centrosome // inferred from electronic annotation	0005515 // protein binding // inferred from physical interaction /// 0008157 // protein phosphatase 1 binding // traceable author statement /// 0051018 // protein kinase A binding // traceable author statement	chr13:41744288-41795396 (+) // 97.58 // q14.11
AKAP12	9590	210517_s_at	4.46625	5.62492	0006605 // protein targeting // inferred from electronic annotation /// 0007165 // signal transduction // inferred from electronic annotation /// 0007186 // G-protein coupled receptor protein signaling pathway // traceable author statement	0005634 // nucleus // inferred from direct assay /// 0005737 // cytoplasm // traceable author statement /// 0005737 // cytoplasm // inferred from direct assay /// 0005737 // cytoplasm // inferred from electronic annotation /// 0005856 // cytoskeleton // inferred from electronic annotation /// 0005886 // plasma membrane // inferred from direct assay	0005515 // protein binding // inferred from electronic annotation /// 0051018 // protein kinase A binding // traceable author statement	chr6:151688515-151719601 (+) // 99.97 // q25.1
AKAP12	9590	227529_s_at	3.5089	5.13085	0006605 // protein targeting // inferred from electronic annotation /// 0007165 // signal transduction // inferred from electronic annotation /// 0007186 // G-protein coupled receptor protein signaling pathway // traceable author statement	0005634 // nucleus // inferred from direct assay /// 0005737 // cytoplasm // traceable author statement /// 0005737 // cytoplasm // inferred from direct assay /// 0005737 // cytoplasm // inferred from electronic annotation /// 0005856 // cytoskeleton // inferred from electronic annotation /// 0005886 // plasma membrane // inferred from direct assay	0005515 // protein binding // inferred from electronic annotation /// 0051018 // protein kinase A binding // traceable author statement	chr6:151720557-151721364 (+) // 83.78 // q25.1
AKAP12	9590	227530_at	3.28359	4.80872	0006605 // protein targeting // inferred from electronic annotation /// 0007165 // signal transduction // inferred from electronic annotation /// 0007186 // G-protein coupled receptor protein signaling pathway // traceable author statement	0005634 // nucleus // inferred from direct assay /// 0005737 // cytoplasm // traceable author statement /// 0005737 // cytoplasm // inferred from direct assay /// 0005737 // cytoplasm // inferred from electronic annotation /// 0005856 // cytoskeleton // inferred from electronic annotation /// 0005886 // plasma membrane // inferred from direct assay	0005515 // protein binding // inferred from electronic annotation /// 0051018 // protein kinase A binding // traceable author statement	chr6:151720557-151721364 (+) // 83.78 // q25.1
AKAP2 /// PALM2 /// PALM2-AKAP2	11217 /// 114299 /// 445815	226694_at	-1.85971	4.40803	0008360 // regulation of cell shape // inferred from electronic annotation	0005886 // plasma membrane // inferred from electronic annotation /// 0016020 // membrane // inferred from electronic annotation	0005515 // protein binding // inferred from physical interaction /// 0016301 // kinase activity // inferred from electronic annotation /// 0019899 // enzyme binding // non-traceable author statement	chr9:111973906-111974613 (+) // 86.35 // q31.3
AKAP7	9465	205771_s_at	-1.8494	-2.66787	0006811 // ion transport // traceable author statement /// 0007242 // intracellular signaling cascade // traceable author statement /// 0008104 // protein localization // inferred by curator /// 0016070 // RNA metabolic process // inferred from electronic annotation	0005622 // intracellular // inferred from electronic annotation /// 0005634 // nucleus // inferred from electronic annotation /// 0005737 // cytoplasm // inferred from electronic annotation /// 0005829 // cytosol // inferred from direct assay /// 0005886 // plasma membrane // traceable author statement /// 0005886 // plasma membrane // inferred from electronic annotation /// 0016020 // membrane /…	0003824 // catalytic activity // inferred from electronic annotation /// 0005515 // protein binding // inferred from electronic annotation /// 0016301 // kinase activity // inferred from electronic annotation /// 0019901 // protein kinase binding // inferred from electronic annotation /// 0051018 // protein kinase A binding // inferred from direct assay /// 0051018 // protein kinase A binding // …	chr6:131613193-131646365 (+) // 77.2 // q23.2
AKNA	80709	225701_at	-3.93232	-4.05444	0006350 // transcription // inferred from electronic annotation /// 0006355 // regulation of transcription, DNA-dependent // inferred from electronic annotation	0005634 // nucleus // inferred from electronic annotation	0003677 // DNA binding // inferred from electronic annotation	chr9:116138228-116179469 (-) // 98.51 // q32
AKR1A1	10327	201900_s_at	1.44124	1.42288	0006006 // glucose metabolic process // traceable author statement /// 0006081 // cellular aldehyde metabolic process // traceable author statement /// 0019853 // L-ascorbic acid biosynthetic process // inferred from electronic annotation /// 0042840 // D-glucuronate catabolic process // inferred from electronic annotation /// 0046185 // aldehyde catabolic process // inferred from electronic anno…	0005829 // cytosol // inferred from electronic annotation /// 0016324 // apical plasma membrane // inferred from electronic annotation	0004032 // aldehyde reductase activity // traceable author statement /// 0005515 // protein binding // inferred from physical interaction /// 0008106 // alcohol dehydrogenase (NADP+) activity // inferred from electronic annotation /// 0009055 // electron carrier activity // traceable author statement /// 0016491 // oxidoreductase activity // inferred from electronic annotation /// 0047939 // L-gl…	chr1:45790768-45808309 (+) // 99.91 // p34.1
AKR1B10	57016	206561_s_at	-3.96564	-2.60129	0006081 // cellular aldehyde metabolic process // traceable author statement /// 0007586 // digestion // traceable author statement /// 0008202 // steroid metabolic process // traceable author statement /// 0055114 // oxidation reduction // inferred from electronic annotation	0005737 // cytoplasm // inferred from electronic annotation	0004033 // aldo-keto reductase activity // traceable author statement /// 0005515 // protein binding // inferred from physical interaction /// 0016491 // oxidoreductase activity // inferred from electronic annotation	chr10:69180009-69181305 (+) // 92.71 // q21.3 /// chr7:133863164-133876698 (+) // 98.78 // q33 /// chr7:133900733-133915153 (+) // 92.55 // q33
AKR7A2	8574	202139_at	2.54105	2.43053	0005975 // carbohydrate metabolic process // traceable author statement /// 0006081 // cellular aldehyde metabolic process // traceable author statement /// 0055114 // oxidation reduction // inferred from electronic annotation	0005794 // Golgi apparatus // inferred from electronic annotation	0004032 // aldehyde reductase activity // traceable author statement /// 0009055 // electron carrier activity // traceable author statement /// 0016491 // oxidoreductase activity // inferred from electronic annotation	chr1:19503050-19511195 (-) // 99.47 // p36.13
AKR7A2	8574	214259_s_at	2.39581	2.23799	0005975 // carbohydrate metabolic process // traceable author statement /// 0006081 // cellular aldehyde metabolic process // traceable author statement /// 0055114 // oxidation reduction // inferred from electronic annotation	0005794 // Golgi apparatus // inferred from electronic annotation	0004032 // aldehyde reductase activity // traceable author statement /// 0009055 // electron carrier activity // traceable author statement /// 0016491 // oxidoreductase activity // inferred from electronic annotation	chr1:19503045-19503220 (-) // 69.17 // p36.13
AKR7A3	22977	206469_x_at	2.01242	1.75883	0006081 // cellular aldehyde metabolic process // traceable author statement /// 0055114 // oxidation reduction // inferred from electronic annotation	0005737 // cytoplasm // inferred from electronic annotation /// 0005829 // cytosol // traceable author statement	0004033 // aldo-keto reductase activity // traceable author statement /// 0009055 // electron carrier activity // traceable author statement /// 0016491 // oxidoreductase activity // inferred from electronic annotation	chr1:19481654-19487867 (-) // 98.24 // p36.13 /// chr1:19466221-19473232 (-) // 92.94 // p36.13
AKR7A3	22977	216381_x_at	1.90127	1.65148	0006081 // cellular aldehyde metabolic process // traceable author statement /// 0055114 // oxidation reduction // inferred from electronic annotation	0005737 // cytoplasm // inferred from electronic annotation /// 0005829 // cytosol // traceable author statement	0004033 // aldo-keto reductase activity // traceable author statement /// 0009055 // electron carrier activity // traceable author statement /// 0016491 // oxidoreductase activity // inferred from electronic annotation	chr1:19481653-19487867 (-) // 100.0 // p36.13 /// chr1:19466220-19473232 (-) // 94.17 // p36.13
AKT2	208	226156_at	-1.29159	-1.44974	0006006 // glucose metabolic process // inferred from mutant phenotype /// 0006464 // protein modification process // traceable author statement /// 0006468 // protein amino acid phosphorylation // inferred from electronic annotation /// 0008286 // insulin receptor signaling pathway // inferred from mutant phenotype /// 0010748 // negative regulation of plasma membrane long-chain fatty acid trans…	0005829 // cytosol // not recorded /// 0030027 // lamellipodium // inferred from electronic annotation	0000166 // nucleotide binding // inferred from electronic annotation /// 0004672 // protein kinase activity // inferred from electronic annotation /// 0004674 // protein serine/threonine kinase activity // traceable author statement /// 0004674 // protein serine/threonine kinase activity // inferred from electronic annotation /// 0005515 // protein binding // inferred from physical interaction //…	chr19:45428483-45433774 (-) // 86.79 // q13.2
AKT2	208	236664_at	-1.69481	-1.67759	0006006 // glucose metabolic process // inferred from mutant phenotype /// 0006464 // protein modification process // traceable author statement /// 0006468 // protein amino acid phosphorylation // inferred from electronic annotation /// 0008286 // insulin receptor signaling pathway // inferred from mutant phenotype /// 0010748 // negative regulation of plasma membrane long-chain fatty acid trans…	0005829 // cytosol // not recorded /// 0030027 // lamellipodium // inferred from electronic annotation	0000166 // nucleotide binding // inferred from electronic annotation /// 0004672 // protein kinase activity // inferred from electronic annotation /// 0004674 // protein serine/threonine kinase activity // traceable author statement /// 0004674 // protein serine/threonine kinase activity // inferred from electronic annotation /// 0005515 // protein binding // inferred from physical interaction //…	chr19:45428063-45428533 (-) // 84.96 // q13.2
ALDH1A3	220	203180_at	3.07427	3.34168	0002072 // optic cup morphogenesis involved in camera-type eye development // inferred from electronic annotation /// 0006066 // cellular alcohol metabolic process // traceable author statement /// 0006629 // lipid metabolic process // traceable author statement /// 0008152 // metabolic process // inferred from electronic annotation /// 0021768 // nucleus accumbens development // inferred from el…	0005737 // cytoplasm // inferred from electronic annotation /// 0005737 // cytoplasm // inferred from direct assay	0004028 // 3-chloroallyl aldehyde dehydrogenase activity // traceable author statement /// 0004030 // aldehyde dehydrogenase [NAD(P)+] activity // inferred from electronic annotation /// 0004030 // aldehyde dehydrogenase [NAD(P)+] activity // inferred from direct assay /// 0016491 // oxidoreductase activity // inferred from electronic annotation /// 0042803 // protein homodimerization activity //…	chr15:99237583-99274352 (+) // 98.84 // q26.3
ALDH1B1	219	209646_x_at	1.93539	1.65299	0005975 // carbohydrate metabolic process // non-traceable author statement /// 0008152 // metabolic process // inferred from electronic annotation /// 0055114 // oxidation reduction // inferred from electronic annotation	0005739 // mitochondrion // inferred from electronic annotation /// 0005759 // mitochondrial matrix // inferred from electronic annotation	0004029 // aldehyde dehydrogenase (NAD) activity // inferred from electronic annotation /// 0016491 // oxidoreductase activity // inferred from electronic annotation	chr9:38382723-38388655 (+) // 75.54 // p13.1
ALDH2	217	201425_at	-4.55552	-2.01146	0005975 // carbohydrate metabolic process // traceable author statement /// 0006066 // cellular alcohol metabolic process // traceable author statement /// 0008152 // metabolic process // inferred from electronic annotation /// 0055114 // oxidation reduction // inferred from electronic annotation	0005739 // mitochondrion // inferred from electronic annotation /// 0005759 // mitochondrial matrix // inferred from electronic annotation	0004029 // aldehyde dehydrogenase (NAD) activity // traceable author statement /// 0004029 // aldehyde dehydrogenase (NAD) activity // inferred from electronic annotation /// 0004030 // aldehyde dehydrogenase [NAD(P)+] activity // traceable author statement /// 0009055 // electron carrier activity // traceable author statement /// 0016491 // oxidoreductase activity // inferred from electronic ann…	chr12:110689133-110732164 (+) // 99.75 // q24.12
ALDH3B1	221	205640_at	-2.15893	-1.37442	0006066 // cellular alcohol metabolic process // traceable author statement /// 0006081 // cellular aldehyde metabolic process // inferred from electronic annotation /// 0006629 // lipid metabolic process // traceable author statement /// 0008152 // metabolic process // inferred from electronic annotation /// 0055114 // oxidation reduction // inferred from electronic annotation		0004028 // 3-chloroallyl aldehyde dehydrogenase activity // traceable author statement /// 0004030 // aldehyde dehydrogenase [NAD(P)+] activity // inferred from electronic annotation /// 0016491 // oxidoreductase activity // inferred from electronic annotation	chr11:67534392-67553317 (+) // 78.57 // q13.2
ALDH3B1	221	211004_s_at	-2.27051	-2.04347	0006066 // cellular alcohol metabolic process // traceable author statement /// 0006081 // cellular aldehyde metabolic process // inferred from electronic annotation /// 0006629 // lipid metabolic process // traceable author statement /// 0008152 // metabolic process // inferred from electronic annotation /// 0055114 // oxidation reduction // inferred from electronic annotation		0004028 // 3-chloroallyl aldehyde dehydrogenase activity // traceable author statement /// 0004030 // aldehyde dehydrogenase [NAD(P)+] activity // inferred from electronic annotation /// 0016491 // oxidoreductase activity // inferred from electronic annotation	chr11:67534308-67552719 (+) // 66.87 // q13.2
ALDH4A1	8659	203722_at	1.34855	1.48254	0006560 // proline metabolic process // inferred from electronic annotation /// 0006560 // proline metabolic process // traceable author statement /// 0006561 // proline biosynthetic process // inferred from electronic annotation /// 0006562 // proline catabolic process // traceable author statement /// 0008152 // metabolic process // inferred from electronic annotation /// 0055114 // oxidation r…	0005739 // mitochondrion // inferred from electronic annotation /// 0005759 // mitochondrial matrix // traceable author statement /// 0005759 // mitochondrial matrix // inferred from electronic annotation	0003842 // 1-pyrroline-5-carboxylate dehydrogenase activity // traceable author statement /// 0003842 // 1-pyrroline-5-carboxylate dehydrogenase activity // inferred from electronic annotation /// 0004029 // aldehyde dehydrogenase (NAD) activity // traceable author statement /// 0009055 // electron carrier activity // traceable author statement /// 0016491 // oxidoreductase activity // inferred f…	chr1:19070512-19101634 (-) // 99.36 // p36.13
ALDH5A1	7915	203608_at	-1.29906	-1.25789	0006006 // glucose metabolic process // inferred from sequence or structural similarity /// 0006006 // glucose metabolic process // inferred from electronic annotation /// 0006083 // acetate metabolic process // inferred from sequence or structural similarity /// 0006083 // acetate metabolic process // inferred from electronic annotation /// 0006105 // succinate metabolic process // inferred from…	0005625 // soluble fraction // inferred from direct assay /// 0005739 // mitochondrion // inferred from sequence or structural similarity /// 0005739 // mitochondrion // inferred from electronic annotation	0004777 // succinate-semialdehyde dehydrogenase activity // inferred from direct assay /// 0004777 // succinate-semialdehyde dehydrogenase activity // inferred from sequence or structural similarity /// 0004777 // succinate-semialdehyde dehydrogenase activity // inferred from electronic annotation /// 0016491 // oxidoreductase activity // inferred from electronic annotation /// 0016620 // oxidore…	chr6:24602986-24645414 (+) // 84.85 // p22.2
ALDH6A1	4329	204290_s_at	1.59004	1.98022	0006573 // valine metabolic process // inferred from sequence or structural similarity /// 0006573 // valine metabolic process // inferred from electronic annotation /// 0008152 // metabolic process // inferred from electronic annotation /// 0019859 // thymine metabolic process // inferred from sequence or structural similarity /// 0019859 // thymine metabolic process // inferred from electronic …	0005739 // mitochondrion // non-traceable author statement /// 0005739 // mitochondrion // inferred from electronic annotation	0000062 // acyl-CoA binding // inferred from sequence or structural similarity /// 0004491 // methylmalonate-semialdehyde dehydrogenase (acylating) activity // inferred from sequence or structural similarity /// 0004491 // methylmalonate-semialdehyde dehydrogenase (acylating) activity // inferred from electronic annotation /// 0016491 // oxidoreductase activity // inferred from electronic annotat…	chr14:73596975-73620892 (-) // 99.49 // q24.3
ALDH6A1	4329	221588_x_at	1.25331	1.44747	0006573 // valine metabolic process // inferred from sequence or structural similarity /// 0006573 // valine metabolic process // inferred from electronic annotation /// 0008152 // metabolic process // inferred from electronic annotation /// 0019859 // thymine metabolic process // inferred from sequence or structural similarity /// 0019859 // thymine metabolic process // inferred from electronic …	0005739 // mitochondrion // non-traceable author statement /// 0005739 // mitochondrion // inferred from electronic annotation	0000062 // acyl-CoA binding // inferred from sequence or structural similarity /// 0004491 // methylmalonate-semialdehyde dehydrogenase (acylating) activity // inferred from sequence or structural similarity /// 0004491 // methylmalonate-semialdehyde dehydrogenase (acylating) activity // inferred from electronic annotation /// 0016491 // oxidoreductase activity // inferred from electronic annotat…	chr14:73594122-73597130 (-) // 55.56 // q24.3
ALDH6A1	4329	221589_s_at	1.40939	1.59775	0006573 // valine metabolic process // inferred from sequence or structural similarity /// 0006573 // valine metabolic process // inferred from electronic annotation /// 0008152 // metabolic process // inferred from electronic annotation /// 0019859 // thymine metabolic process // inferred from sequence or structural similarity /// 0019859 // thymine metabolic process // inferred from electronic …	0005739 // mitochondrion // non-traceable author statement /// 0005739 // mitochondrion // inferred from electronic annotation	0000062 // acyl-CoA binding // inferred from sequence or structural similarity /// 0004491 // methylmalonate-semialdehyde dehydrogenase (acylating) activity // inferred from sequence or structural similarity /// 0004491 // methylmalonate-semialdehyde dehydrogenase (acylating) activity // inferred from electronic annotation /// 0016491 // oxidoreductase activity // inferred from electronic annotat…	chr14:73594122-73597130 (-) // 55.56 // q24.3
ALDH7A1	501	208950_s_at	1.67794	1.99543	0006081 // cellular aldehyde metabolic process // inferred from sequence or structural similarity /// 0007605 // sensory perception of sound // traceable author statement /// 0008152 // metabolic process // inferred from electronic annotation /// 0055114 // oxidation reduction // inferred from electronic annotation	0005739 // mitochondrion // inferred from electronic annotation	0004029 // aldehyde dehydrogenase (NAD) activity // inferred from sequence or structural similarity /// 0004043 // L-aminoadipate-semialdehyde dehydrogenase activity // inferred from electronic annotation /// 0016491 // oxidoreductase activity // inferred from electronic annotation	chr5:76621562-76623491 (+) // 94.46 // q14.1 /// chr5:125908447-125958798 (-) // 97.14 // q23.2
ALDH7A1	501	208951_at	1.67903	1.98563	0006081 // cellular aldehyde metabolic process // inferred from sequence or structural similarity /// 0007605 // sensory perception of sound // traceable author statement /// 0008152 // metabolic process // inferred from electronic annotation /// 0055114 // oxidation reduction // inferred from electronic annotation	0005739 // mitochondrion // inferred from electronic annotation	0004029 // aldehyde dehydrogenase (NAD) activity // inferred from sequence or structural similarity /// 0004043 // L-aminoadipate-semialdehyde dehydrogenase activity // inferred from electronic annotation /// 0016491 // oxidoreductase activity // inferred from electronic annotation	chr5:76621562-76623491 (+) // 94.46 // q14.1 /// chr5:125908447-125958798 (-) // 97.14 // q23.2
ALG1	56052	223355_at	1.66794	1.49931	0006486 // protein amino acid glycosylation // traceable author statement /// 0009058 // biosynthetic process // inferred from electronic annotation /// 0009103 // lipopolysaccharide biosynthetic process // traceable author statement	0005783 // endoplasmic reticulum // traceable author statement /// 0005783 // endoplasmic reticulum // inferred from electronic annotation /// 0005789 // endoplasmic reticulum membrane // inferred from electronic annotation /// 0016020 // membrane // inferred from electronic annotation /// 0016021 // integral to membrane // inferred from electronic annotation	0000030 // mannosyltransferase activity // traceable author statement /// 0004578 // chitobiosyldiphosphodolichol beta-mannosyltransferase activity // inferred from electronic annotation /// 0016740 // transferase activity // inferred from electronic annotation /// 0016757 // transferase activity, transferring glycosyl groups // inferred from electronic annotation	chr11:3379561-3386740 (+) // 53.67 // p15.4 /// chr16:5061843-5075038 (+) // 95.39 // p13.3 /// chr3:131292790-131300024 (+) // 54.55 // q21.3 /// chr3:75546907-75554108 (+) // 54.17 // p12.3 /// chr3:157244482-157245429 (-) // 55.88 // q25.31
ALG10	84920	1552304_at	1.06525	1.35606		0005783 // endoplasmic reticulum // inferred from electronic annotation /// 0005789 // endoplasmic reticulum membrane // inferred from electronic annotation /// 0016020 // membrane // inferred from electronic annotation /// 0016021 // integral to membrane // inferred from electronic annotation	0016740 // transferase activity // inferred from electronic annotation /// 0016757 // transferase activity, transferring glycosyl groups // inferred from electronic annotation /// 0016758 // transferase activity, transferring hexosyl groups // inferred from electronic annotation	chr12:34066482-34072639 (+) // 75.33 // p11.1 /// chr12:36996644-37002797 (+) // 72.64 // q12
ALG10	84920	1552306_at	2.70694	2.73078		0005783 // endoplasmic reticulum // inferred from electronic annotation /// 0005789 // endoplasmic reticulum membrane // inferred from electronic annotation /// 0016020 // membrane // inferred from electronic annotation /// 0016021 // integral to membrane // inferred from electronic annotation	0016740 // transferase activity // inferred from electronic annotation /// 0016757 // transferase activity, transferring glycosyl groups // inferred from electronic annotation /// 0016758 // transferase activity, transferring hexosyl groups // inferred from electronic annotation	chr12:34066482-34072639 (+) // 75.33 // p11.1 /// chr12:36996644-37002797 (+) // 72.64 // q12
ALG2	85365	225621_at	-1.28649	-1.47081	0006488 // dolichol-linked oligosaccharide biosynthetic process // inferred from genetic interaction /// 0008104 // protein localization // inferred from mutant phenotype /// 0009058 // biosynthetic process // inferred from electronic annotation /// 0033577 // protein amino acid glycosylation in endoplasmic reticulum // inferred from genetic interaction /// 0051592 // response to calcium ion // i…	0005624 // membrane fraction // inferred from direct assay /// 0005634 // nucleus // inferred from direct assay /// 0005737 // cytoplasm // inferred from direct assay /// 0016020 // membrane // inferred from electronic annotation /// 0016021 // integral to membrane // inferred from electronic annotation /// 0048471 // perinuclear region of cytoplasm // inferred from direct assay	0000033 // alpha-1,3-mannosyltransferase activity // inferred from direct assay /// 0005515 // protein binding // inferred from physical interaction /// 0016740 // transferase activity // inferred from electronic annotation /// 0016757 // transferase activity, transferring glycosyl groups // inferred from electronic annotation /// 0043495 // protein anchor // inferred from mutant phenotype /// 00…	chr9:101018528-101024024 (-) // 92.54 // q22.33
ALG6	29929	219649_at	1.69691	1.66205	0006487 // protein amino acid N-linked glycosylation // inferred from genetic interaction /// 0006487 // protein amino acid N-linked glycosylation // inferred from direct assay	0005783 // endoplasmic reticulum // inferred from electronic annotation /// 0005789 // endoplasmic reticulum membrane // inferred from electronic annotation /// 0016020 // membrane // inferred from electronic annotation /// 0016021 // integral to membrane // inferred from electronic annotation	0016740 // transferase activity // inferred from electronic annotation /// 0016757 // transferase activity, transferring glycosyl groups // inferred from electronic annotation /// 0016758 // transferase activity, transferring hexosyl groups // inferred from electronic annotation /// 0046527 // glucosyltransferase activity // inferred from direct assay	chr1:63609028-63675457 (+) // 94.18 // p31.3
ALS2CL	259173	229887_at	-1.35837	-1.36804	0007032 // endosome organization // inferred from genetic interaction /// 0008104 // protein localization // inferred from electronic annotation	0005737 // cytoplasm // inferred from electronic annotation /// 0016023 // cytoplasmic membrane-bounded vesicle // inferred from electronic annotation	0005096 // GTPase activator activity // inferred from electronic annotation /// 0005515 // protein binding // inferred from electronic annotation /// 0005515 // protein binding // inferred from physical interaction /// 0017137 // Rab GTPase binding // inferred from electronic annotation /// 0042802 // identical protein binding // inferred from physical interaction	chr3:46685682-46686303 (-) // 68.66 // p21.31
ALS2CR4	65062	1553956_at	1.2122	1.19496		0016020 // membrane // inferred from electronic annotation /// 0016021 // integral to membrane // inferred from electronic annotation		chr2:202196662-202215931 (-) // 98.01 // q33.1
AMACR /// C1QTNF3	114899 /// 23600	209424_s_at	1.18435	1.364	0006699 // bile acid biosynthetic process // inferred from electronic annotation /// 0008152 // metabolic process // inferred from electronic annotation	0005576 // extracellular region // inferred from electronic annotation /// 0005739 // mitochondrion // traceable author statement /// 0005739 // mitochondrion // inferred from electronic annotation /// 0005777 // peroxisome // traceable author statement /// 0005777 // peroxisome // inferred from electronic annotation	0003824 // catalytic activity // inferred from electronic annotation /// 0008111 // alpha-methylacyl-CoA racemase activity // inferred from electronic annotation /// 0016853 // isomerase activity // inferred from electronic annotation	chr5:34022850-34043970 (-) // 67.43 // p13.3
AMD1	262	201196_s_at	1.60846	1.19476	0006596 // polyamine biosynthetic process // inferred from electronic annotation /// 0006597 // spermine biosynthetic process // non-traceable author statement /// 0006597 // spermine biosynthetic process // inferred from electronic annotation /// 0008295 // spermidine biosynthetic process // non-traceable author statement /// 0008295 // spermidine biosynthetic process // inferred from electronic…		0004014 // adenosylmethionine decarboxylase activity // traceable author statement /// 0004014 // adenosylmethionine decarboxylase activity // inferred from electronic annotation /// 0016829 // lyase activity // inferred from electronic annotation /// 0016831 // carboxy-lyase activity // inferred from electronic annotation	chr6:111302752-111322064 (+) // 98.17 // q21 /// chr5:43622222-43624609 (-) // 91.36 // p12
AMFR	267	202203_s_at	-1.30847	-1.43766	0000209 // protein polyubiquitination // inferred from direct assay /// 0006511 // ubiquitin-dependent protein catabolic process // inferred from mutant phenotype /// 0006928 // cell motion // traceable author statement /// 0007165 // signal transduction // traceable author statement /// 0019941 // modification-dependent protein catabolic process // inferred from electronic annotation /// 0030433…	0000299 // integral to membrane of membrane fraction // inferred from direct assay /// 0005783 // endoplasmic reticulum // inferred from electronic annotation /// 0005789 // endoplasmic reticulum membrane // inferred from electronic annotation /// 0016020 // membrane // inferred from electronic annotation /// 0016021 // integral to membrane // inferred from electronic annotation /// 0016021 // in…	0004842 // ubiquitin-protein ligase activity // inferred from direct assay /// 0004842 // ubiquitin-protein ligase activity // inferred from mutant phenotype /// 0004872 // receptor activity // inferred from physical interaction /// 0004872 // receptor activity // non-traceable author statement /// 0004872 // receptor activity // inferred from electronic annotation /// 0005515 // protein binding …	chr16:54952893-54958899 (-) // 97.51 // q13
AMFR	267	202204_s_at	-1.37026	-1.27849	0000209 // protein polyubiquitination // inferred from direct assay /// 0006511 // ubiquitin-dependent protein catabolic process // inferred from mutant phenotype /// 0006928 // cell motion // traceable author statement /// 0007165 // signal transduction // traceable author statement /// 0019941 // modification-dependent protein catabolic process // inferred from electronic annotation /// 0030433…	0000299 // integral to membrane of membrane fraction // inferred from direct assay /// 0005783 // endoplasmic reticulum // inferred from electronic annotation /// 0005789 // endoplasmic reticulum membrane // inferred from electronic annotation /// 0016020 // membrane // inferred from electronic annotation /// 0016021 // integral to membrane // inferred from electronic annotation /// 0016021 // in…	0004842 // ubiquitin-protein ligase activity // inferred from direct assay /// 0004842 // ubiquitin-protein ligase activity // inferred from mutant phenotype /// 0004872 // receptor activity // inferred from physical interaction /// 0004872 // receptor activity // non-traceable author statement /// 0004872 // receptor activity // inferred from electronic annotation /// 0005515 // protein binding …	chr16:54953422-55016804 (-) // 98.17 // q13
AMIGO2	347902	222108_at	-1.81305	-1.49399	0007155 // cell adhesion // inferred from electronic annotation /// 0007156 // homophilic cell adhesion // inferred from sequence or structural similarity /// 0007156 // homophilic cell adhesion // inferred from electronic annotation /// 0007157 // heterophilic cell adhesion // inferred from sequence or structural similarity /// 0007157 // heterophilic cell adhesion // inferred from electronic an…	0005634 // nucleus // inferred from electronic annotation /// 0005886 // plasma membrane // inferred from electronic annotation /// 0016020 // membrane // inferred from electronic annotation /// 0016021 // integral to membrane // inferred from electronic annotation	0005515 // protein binding // inferred from sequence or structural similarity /// 0005515 // protein binding // inferred from electronic annotation	chr12:45756522-45759052 (-) // 95.36 // q13.11
AMOTL2	51421	203002_at	-2.42537	-2.33032		0005923 // tight junction // inferred from electronic annotation	0005515 // protein binding // inferred from electronic annotation /// 0042802 // identical protein binding // inferred from electronic annotation	chr3:135557412-135572337 (-) // 99.04 // q22.1
ANAPC4	29945	226917_s_at	1.2338	1.21311	0000086 // G2/M transition of mitotic cell cycle // traceable author statement /// 0000090 // mitotic anaphase // traceable author statement /// 0006511 // ubiquitin-dependent protein catabolic process // traceable author statement /// 0007049 // cell cycle // inferred from electronic annotation /// 0007067 // mitosis // inferred from electronic annotation /// 0007067 // mitosis // traceable auth…	0005654 // nucleoplasm // not recorded /// 0005680 // anaphase-promoting complex // traceable author statement /// 0005829 // cytosol // not recorded	0004842 // ubiquitin-protein ligase activity // traceable author statement	chr4:25017546-25029218 (+) // 87.39 // p15.2
ANAPC4	29945	232524_x_at	1.32987	1.32737	0000086 // G2/M transition of mitotic cell cycle // traceable author statement /// 0000090 // mitotic anaphase // traceable author statement /// 0006511 // ubiquitin-dependent protein catabolic process // traceable author statement /// 0007049 // cell cycle // inferred from electronic annotation /// 0007067 // mitosis // inferred from electronic annotation /// 0007067 // mitosis // traceable auth…	0005654 // nucleoplasm // not recorded /// 0005680 // anaphase-promoting complex // traceable author statement /// 0005829 // cytosol // not recorded	0004842 // ubiquitin-protein ligase activity // traceable author statement	chr4:25023637-25028981 (+) // 82.31 // p15.2
ANKH	56172	220076_at	-1.93933	-1.86917	0001501 // skeletal system development // non-traceable author statement /// 0006810 // transport // inferred from electronic annotation /// 0006817 // phosphate transport // inferred from electronic annotation /// 0007605 // sensory perception of sound // inferred from electronic annotation /// 0007626 // locomotory behavior // non-traceable author statement /// 0030500 // regulation of bone min…	0005887 // integral to plasma membrane // inferred from electronic annotation /// 0016020 // membrane // inferred from electronic annotation /// 0016021 // integral to membrane // inferred from electronic annotation /// 0016021 // integral to membrane // inferred from direct assay /// 0019867 // outer membrane // inferred from sequence or structural similarity /// 0019867 // outer membrane // tra…	0005315 // inorganic phosphate transmembrane transporter activity // inferred from direct assay /// 0015114 // phosphate transmembrane transporter activity // inferred from electronic annotation /// 0030504 // inorganic diphosphate transmembrane transporter activity // inferred from direct assay /// 0030504 // inorganic diphosphate transmembrane transporter activity // inferred from electronic an…	chr5:14757909-14924616 (-) // 92.16 // p15.2
ANKH	56172	223092_at	-1.75479	-2.09843	0001501 // skeletal system development // non-traceable author statement /// 0006810 // transport // inferred from electronic annotation /// 0006817 // phosphate transport // inferred from electronic annotation /// 0007605 // sensory perception of sound // inferred from electronic annotation /// 0007626 // locomotory behavior // non-traceable author statement /// 0030500 // regulation of bone min…	0005887 // integral to plasma membrane // inferred from electronic annotation /// 0016020 // membrane // inferred from electronic annotation /// 0016021 // integral to membrane // inferred from electronic annotation /// 0016021 // integral to membrane // inferred from direct assay /// 0019867 // outer membrane // inferred from sequence or structural similarity /// 0019867 // outer membrane // tra…	0005315 // inorganic phosphate transmembrane transporter activity // inferred from direct assay /// 0015114 // phosphate transmembrane transporter activity // inferred from electronic annotation /// 0030504 // inorganic diphosphate transmembrane transporter activity // inferred from direct assay /// 0030504 // inorganic diphosphate transmembrane transporter activity // inferred from electronic an…	chr5:14761956-14924781 (-) // 89.53 // p15.2
ANKH	56172	223093_at	-2.04627	-2.07891	0001501 // skeletal system development // non-traceable author statement /// 0006810 // transport // inferred from electronic annotation /// 0006817 // phosphate transport // inferred from electronic annotation /// 0007605 // sensory perception of sound // inferred from electronic annotation /// 0007626 // locomotory behavior // non-traceable author statement /// 0030500 // regulation of bone min…	0005887 // integral to plasma membrane // inferred from electronic annotation /// 0016020 // membrane // inferred from electronic annotation /// 0016021 // integral to membrane // inferred from electronic annotation /// 0016021 // integral to membrane // inferred from direct assay /// 0019867 // outer membrane // inferred from sequence or structural similarity /// 0019867 // outer membrane // tra…	0005315 // inorganic phosphate transmembrane transporter activity // inferred from direct assay /// 0015114 // phosphate transmembrane transporter activity // inferred from electronic annotation /// 0030504 // inorganic diphosphate transmembrane transporter activity // inferred from direct assay /// 0030504 // inorganic diphosphate transmembrane transporter activity // inferred from electronic an…	chr5:14761956-14924781 (-) // 89.53 // p15.2
ANKH	56172	223094_s_at	-1.67788	-1.71069	0001501 // skeletal system development // non-traceable author statement /// 0006810 // transport // inferred from electronic annotation /// 0006817 // phosphate transport // inferred from electronic annotation /// 0007605 // sensory perception of sound // inferred from electronic annotation /// 0007626 // locomotory behavior // non-traceable author statement /// 0030500 // regulation of bone min…	0005887 // integral to plasma membrane // inferred from electronic annotation /// 0016020 // membrane // inferred from electronic annotation /// 0016021 // integral to membrane // inferred from electronic annotation /// 0016021 // integral to membrane // inferred from direct assay /// 0019867 // outer membrane // inferred from sequence or structural similarity /// 0019867 // outer membrane // tra…	0005315 // inorganic phosphate transmembrane transporter activity // inferred from direct assay /// 0015114 // phosphate transmembrane transporter activity // inferred from electronic annotation /// 0030504 // inorganic diphosphate transmembrane transporter activity // inferred from direct assay /// 0030504 // inorganic diphosphate transmembrane transporter activity // inferred from electronic an…	chr5:14764285-14924616 (-) // 99.17 // p15.2
ANKMY1	51281	220280_s_at	-1.4008	-1.39625			0008270 // zinc ion binding // inferred from electronic annotation /// 0046872 // metal ion binding // inferred from electronic annotation	chr2:241067511-241146041 (-) // 99.66 // q37.3
ANKRD11	29123	219437_s_at	-1.34717	-1.5729		0005634 // nucleus // inferred from electronic annotation		chr16:87879095-88084227 (-) // 97.19 // q24.3
ANKRD11	29123	234701_at	-1.7541	-1.99734		0005634 // nucleus // inferred from electronic annotation		chr16:87878563-87885644 (-) // 96.25 // q24.3
ANKRD11	29123	238538_at	-1.31816	-1.3208		0005634 // nucleus // inferred from electronic annotation		chr16:87861535-87862422 (-) // 90.37 // q24.3 /// chrX:145507948-145508832 (-) // 89.95 // q27.3
ANKRD32	84250	223542_at	3.48094	3.08936		0005622 // intracellular // inferred from electronic annotation		chr5:94040329-94057110 (+) // 96.78 // q15
ANKRD9	122416	230972_at	1.14805	1.65823				chr14:102042934-102043396 (-) // 98.29 // q32.31
ANO1	55107	1555269_a_at	-2.53703	-2.01685	0006810 // transport // inferred from electronic annotation /// 0006811 // ion transport // inferred from electronic annotation /// 0006821 // chloride transport // inferred from sequence or structural similarity /// 0007275 // multicellular organismal development // inferred from electronic annotation /// 0007424 // open tracheal system development // inferred from sequence or structural similar…	0005737 // cytoplasm // inferred from electronic annotation /// 0005886 // plasma membrane // inferred from sequence or structural similarity /// 0005886 // plasma membrane // inferred from electronic annotation /// 0016020 // membrane // inferred from electronic annotation /// 0016021 // integral to membrane // inferred from electronic annotation	0005216 // ion channel activity // inferred from electronic annotation /// 0005229 // intracellular calcium activated chloride channel activity // inferred from sequence or structural similarity /// 0005254 // chloride channel activity // inferred from electronic annotation /// 0005509 // calcium ion binding // inferred from electronic annotation /// 0031404 // chloride ion binding // inferred fr…	chr11:69609207-69713003 (+) // 99.15 // q13.3
ANO1	55107	218804_at	-4.80164	-3.48017	0006810 // transport // inferred from electronic annotation /// 0006811 // ion transport // inferred from electronic annotation /// 0006821 // chloride transport // inferred from sequence or structural similarity /// 0007275 // multicellular organismal development // inferred from electronic annotation /// 0007424 // open tracheal system development // inferred from sequence or structural similar…	0005737 // cytoplasm // inferred from electronic annotation /// 0005886 // plasma membrane // inferred from sequence or structural similarity /// 0005886 // plasma membrane // inferred from electronic annotation /// 0016020 // membrane // inferred from electronic annotation /// 0016021 // integral to membrane // inferred from electronic annotation	0005216 // ion channel activity // inferred from electronic annotation /// 0005229 // intracellular calcium activated chloride channel activity // inferred from sequence or structural similarity /// 0005254 // chloride channel activity // inferred from electronic annotation /// 0005509 // calcium ion binding // inferred from electronic annotation /// 0031404 // chloride ion binding // inferred fr…	chr11:69655669-69713005 (+) // 99.38 // q13.3
ANO10	55129	218910_at	1.35337	1.35022	0006810 // transport // inferred from electronic annotation /// 0006811 // ion transport // inferred from electronic annotation	0016020 // membrane // inferred from electronic annotation /// 0016021 // integral to membrane // inferred from electronic annotation	0005216 // ion channel activity // inferred from electronic annotation /// 0005254 // chloride channel activity // inferred from electronic annotation /// 0005509 // calcium ion binding // inferred from electronic annotation /// 0031404 // chloride ion binding // inferred from electronic annotation	chr3:43382835-43616988 (-) // 88.12 // p22.1
ANP32E	81611	208103_s_at	1.22877	1.20811		0005634 // nucleus // inferred from sequence or structural similarity /// 0005634 // nucleus // inferred from electronic annotation /// 0005634 // nucleus // inferred from direct assay /// 0005737 // cytoplasm // inferred from electronic annotation /// 0016023 // cytoplasmic membrane-bounded vesicle // inferred from sequence or structural similarity /// 0016023 // cytoplasmic membrane-bounded ves…	0005515 // protein binding // inferred from electronic annotation /// 0019212 // phosphatase inhibitor activity // inferred from sequence or structural similarity /// 0019212 // phosphatase inhibitor activity // inferred from electronic annotation	chr1:148459304-148474947 (-) // 85.02 // q21.2
ANTXR2	118429	225524_at	-1.54089	-1.82203		0005576 // extracellular region // inferred from electronic annotation /// 0005783 // endoplasmic reticulum // inferred from electronic annotation /// 0005789 // endoplasmic reticulum membrane // inferred from electronic annotation /// 0005886 // plasma membrane // inferred from electronic annotation /// 0016020 // membrane // inferred from electronic annotation /// 0016021 // integral to membran…	0004872 // receptor activity // inferred from electronic annotation /// 0005515 // protein binding // inferred from physical interaction /// 0046872 // metal ion binding // inferred from electronic annotation	chr4:81045748-81124150 (-) // 93.94 // q21.21
ANTXR2	118429	228573_at	-2.18484	-2.15662		0005576 // extracellular region // inferred from electronic annotation /// 0005783 // endoplasmic reticulum // inferred from electronic annotation /// 0005789 // endoplasmic reticulum membrane // inferred from electronic annotation /// 0005886 // plasma membrane // inferred from electronic annotation /// 0016020 // membrane // inferred from electronic annotation /// 0016021 // integral to membran…	0004872 // receptor activity // inferred from electronic annotation /// 0005515 // protein binding // inferred from physical interaction /// 0046872 // metal ion binding // inferred from electronic annotation	chr4:81044383-81045864 (-) // 96.19 // q21.21
ANXA11	311	228727_at	-1.91841	-1.85036	0006955 // immune response // traceable author statement	0005634 // nucleus // traceable author statement /// 0005634 // nucleus // inferred from electronic annotation /// 0005635 // nuclear envelope // non-traceable author statement /// 0005654 // nucleoplasm // non-traceable author statement /// 0005737 // cytoplasm // traceable author statement /// 0005737 // cytoplasm // inferred from electronic annotation /// 0042470 // melanosome // inferred from…	0005509 // calcium ion binding // inferred from electronic annotation /// 0005515 // protein binding // inferred from physical interaction /// 0005543 // phospholipid binding // traceable author statement /// 0005544 // calcium-dependent phospholipid binding // inferred from electronic annotation /// 0008429 // phosphatidylethanolamine binding // inferred from electronic annotation /// 0048306 //…	chr10:81900624-81902128 (-) // 66.67 // q22.3
AP1S2	8905	230264_s_at	2.08433	1.2187	0006810 // transport // inferred from electronic annotation /// 0006886 // intracellular protein transport // inferred from electronic annotation /// 0006897 // endocytosis // inferred from electronic annotation /// 0015031 // protein transport // inferred from electronic annotation /// 0016192 // vesicle-mediated transport // inferred from electronic annotation	0005794 // Golgi apparatus // inferred from electronic annotation /// 0005829 // cytosol // not recorded /// 0005905 // coated pit // inferred from electronic annotation /// 0016020 // membrane // inferred from electronic annotation /// 0030117 // membrane coat // inferred from electronic annotation /// 0030119 // AP-type membrane coat adaptor complex // traceable author statement /// 0030130 // …	0005515 // protein binding // inferred from electronic annotation /// 0008565 // protein transporter activity // inferred from electronic annotation	chrX:15754116-15754849 (-) // 99.86 // p22.2
AP1S3	130340	1555731_a_at	1.71043	1.89639	0006810 // transport // inferred from electronic annotation /// 0006886 // intracellular protein transport // inferred from electronic annotation /// 0006897 // endocytosis // inferred from electronic annotation /// 0015031 // protein transport // inferred from electronic annotation /// 0016192 // vesicle-mediated transport // inferred from electronic annotation	0005794 // Golgi apparatus // inferred from electronic annotation /// 0005829 // cytosol // not recorded /// 0005905 // coated pit // inferred from electronic annotation /// 0016020 // membrane // inferred from electronic annotation /// 0030117 // membrane coat // inferred from electronic annotation /// 0030130 // clathrin coat of trans-Golgi network vesicle // inferred from electronic annotation…	0005515 // protein binding // inferred from electronic annotation /// 0008565 // protein transporter activity // inferred from electronic annotation	chr2:224338137-224410445 (-) // 99.0 // q36.1
AP1S3	130340	1555733_s_at	2.27709	2.17034	0006810 // transport // inferred from electronic annotation /// 0006886 // intracellular protein transport // inferred from electronic annotation /// 0006897 // endocytosis // inferred from electronic annotation /// 0015031 // protein transport // inferred from electronic annotation /// 0016192 // vesicle-mediated transport // inferred from electronic annotation	0005794 // Golgi apparatus // inferred from electronic annotation /// 0005829 // cytosol // not recorded /// 0005905 // coated pit // inferred from electronic annotation /// 0016020 // membrane // inferred from electronic annotation /// 0030117 // membrane coat // inferred from electronic annotation /// 0030130 // clathrin coat of trans-Golgi network vesicle // inferred from electronic annotation…	0005515 // protein binding // inferred from electronic annotation /// 0008565 // protein transporter activity // inferred from electronic annotation	chr2:224338137-224410445 (-) // 99.0 // q36.1
AP1S3	130340	1555734_x_at	1.63871	1.64221	0006810 // transport // inferred from electronic annotation /// 0006886 // intracellular protein transport // inferred from electronic annotation /// 0006897 // endocytosis // inferred from electronic annotation /// 0015031 // protein transport // inferred from electronic annotation /// 0016192 // vesicle-mediated transport // inferred from electronic annotation	0005794 // Golgi apparatus // inferred from electronic annotation /// 0005829 // cytosol // not recorded /// 0005905 // coated pit // inferred from electronic annotation /// 0016020 // membrane // inferred from electronic annotation /// 0030117 // membrane coat // inferred from electronic annotation /// 0030130 // clathrin coat of trans-Golgi network vesicle // inferred from electronic annotation…	0005515 // protein binding // inferred from electronic annotation /// 0008565 // protein transporter activity // inferred from electronic annotation	chr2:224338137-224410445 (-) // 99.0 // q36.1
AP2M1	1173	200613_at	-1.7588	-2.01406	0006810 // transport // inferred from electronic annotation /// 0006886 // intracellular protein transport // inferred from electronic annotation /// 0016192 // vesicle-mediated transport // inferred from electronic annotation /// 0050690 // regulation of defense response to virus by virus // not recorded	0005739 // mitochondrion // inferred from electronic annotation /// 0005778 // peroxisomal membrane // not recorded /// 0005829 // cytosol // not recorded /// 0005886 // plasma membrane // not recorded /// 0005886 // plasma membrane // inferred from electronic annotation /// 0005905 // coated pit // inferred from electronic annotation /// 0016020 // membrane // inferred from electronic annotation…	0005215 // transporter activity // traceable author statement /// 0005515 // protein binding // inferred from physical interaction /// 0005515 // protein binding // inferred from electronic annotation /// 0008289 // lipid binding // inferred from electronic annotation	chr3:185377430-185384572 (+) // 99.51 // q27.1
AP4S1	11154	210277_at	1.56055	1.34495	0006810 // transport // inferred from electronic annotation /// 0006886 // intracellular protein transport // inferred from electronic annotation /// 0015031 // protein transport // inferred from electronic annotation /// 0016192 // vesicle-mediated transport // inferred from electronic annotation	0005794 // Golgi apparatus // inferred from electronic annotation /// 0005905 // coated pit // inferred from electronic annotation /// 0016020 // membrane // inferred from electronic annotation /// 0030117 // membrane coat // inferred from electronic annotation	0005215 // transporter activity // traceable author statement /// 0005515 // protein binding // inferred from electronic annotation /// 0008565 // protein transporter activity // inferred from electronic annotation	chr14:30564632-30632104 (+) // 99.86 // q12 /// chr6:89825880-89826615 (+) // 95.89 // q15
AP4S1	11154	210278_s_at	1.9822	1.44108	0006810 // transport // inferred from electronic annotation /// 0006886 // intracellular protein transport // inferred from electronic annotation /// 0015031 // protein transport // inferred from electronic annotation /// 0016192 // vesicle-mediated transport // inferred from electronic annotation	0005794 // Golgi apparatus // inferred from electronic annotation /// 0005905 // coated pit // inferred from electronic annotation /// 0016020 // membrane // inferred from electronic annotation /// 0030117 // membrane coat // inferred from electronic annotation	0005215 // transporter activity // traceable author statement /// 0005515 // protein binding // inferred from electronic annotation /// 0008565 // protein transporter activity // inferred from electronic annotation	chr14:30564632-30632104 (+) // 99.86 // q12 /// chr6:89825880-89826615 (+) // 95.89 // q15
APBB2	323	212970_at	-1.57458	-1.10886	0001764 // neuron migration // inferred from electronic annotation /// 0007050 // cell cycle arrest // inferred from sequence or structural similarity /// 0007050 // cell cycle arrest // inferred from electronic annotation /// 0007242 // intracellular signaling cascade // non-traceable author statement /// 0007411 // axon guidance // inferred from electronic annotation /// 0030198 // extracellula…	0005634 // nucleus // inferred from sequence or structural similarity /// 0005634 // nucleus // inferred from electronic annotation /// 0005737 // cytoplasm // inferred from electronic annotation /// 0016020 // membrane // non-traceable author statement /// 0030027 // lamellipodium // inferred from sequence or structural similarity /// 0030426 // growth cone // inferred from sequence or structura…	0001540 // beta-amyloid binding // inferred from sequence or structural similarity /// 0005515 // protein binding // inferred from electronic annotation /// 0005515 // protein binding // inferred from physical interaction /// 0005515 // protein binding // inferred from sequence or structural similarity /// 0008134 // transcription factor binding // inferred from sequence or structural similarity …	chr4:40506801-40511571 (-) // 80.6 // p14
APBB2	323	212985_at	-2.46742	-1.77255	0001764 // neuron migration // inferred from electronic annotation /// 0007050 // cell cycle arrest // inferred from sequence or structural similarity /// 0007050 // cell cycle arrest // inferred from electronic annotation /// 0007242 // intracellular signaling cascade // non-traceable author statement /// 0007411 // axon guidance // inferred from electronic annotation /// 0030198 // extracellula…	0005634 // nucleus // inferred from sequence or structural similarity /// 0005634 // nucleus // inferred from electronic annotation /// 0005737 // cytoplasm // inferred from electronic annotation /// 0016020 // membrane // non-traceable author statement /// 0030027 // lamellipodium // inferred from sequence or structural similarity /// 0030426 // growth cone // inferred from sequence or structura…	0001540 // beta-amyloid binding // inferred from sequence or structural similarity /// 0005515 // protein binding // inferred from electronic annotation /// 0005515 // protein binding // inferred from physical interaction /// 0005515 // protein binding // inferred from sequence or structural similarity /// 0008134 // transcription factor binding // inferred from sequence or structural similarity …	chr4:40506801-40511571 (-) // 80.6 // p14
APBB2	323	213419_at	-2.15617	-1.61911	0001764 // neuron migration // inferred from electronic annotation /// 0007050 // cell cycle arrest // inferred from sequence or structural similarity /// 0007050 // cell cycle arrest // inferred from electronic annotation /// 0007242 // intracellular signaling cascade // non-traceable author statement /// 0007411 // axon guidance // inferred from electronic annotation /// 0030198 // extracellula…	0005634 // nucleus // inferred from sequence or structural similarity /// 0005634 // nucleus // inferred from electronic annotation /// 0005737 // cytoplasm // inferred from electronic annotation /// 0016020 // membrane // non-traceable author statement /// 0030027 // lamellipodium // inferred from sequence or structural similarity /// 0030426 // growth cone // inferred from sequence or structura…	0001540 // beta-amyloid binding // inferred from sequence or structural similarity /// 0005515 // protein binding // inferred from electronic annotation /// 0005515 // protein binding // inferred from physical interaction /// 0005515 // protein binding // inferred from sequence or structural similarity /// 0008134 // transcription factor binding // inferred from sequence or structural similarity …	chr4:40511370-40710997 (-) // 95.02 // p14
APEH	327	201284_s_at	1.65484	1.32028	0006508 // proteolysis // inferred from electronic annotation	0005737 // cytoplasm // inferred from electronic annotation	0004252 // serine-type endopeptidase activity // traceable author statement /// 0004252 // serine-type endopeptidase activity // inferred from electronic annotation /// 0008236 // serine-type peptidase activity // inferred from electronic annotation /// 0016787 // hydrolase activity // inferred from electronic annotation	chr3:49686820-49695935 (+) // 99.49 // p21.31
APEX1	328	210027_s_at	1.57535	1.65059	0006281 // DNA repair // inferred from electronic annotation /// 0006284 // base-excision repair // traceable author statement /// 0006366 // transcription from RNA polymerase II promoter // traceable author statement /// 0006974 // response to DNA damage stimulus // inferred from electronic annotation /// 0045454 // cell redox homeostasis // inferred from electronic annotation /// 0051101 // reg…	0005622 // intracellular // inferred from electronic annotation /// 0005634 // nucleus // inferred from direct assay /// 0005634 // nucleus // inferred from electronic annotation /// 0005654 // nucleoplasm // not recorded /// 0005737 // cytoplasm // inferred from electronic annotation /// 0005783 // endoplasmic reticulum // traceable author statement /// 0005813 // centrosome // inferred from dir…	0000287 // magnesium ion binding // inferred from electronic annotation /// 0003677 // DNA binding // inferred from direct assay /// 0003677 // DNA binding // inferred from electronic annotation /// 0003713 // transcription coactivator activity // inferred from direct assay /// 0003714 // transcription corepressor activity // traceable author statement /// 0003906 // DNA-(apurinic or apyrimidinic…	chr14:19993279-19995698 (+) // 98.36 // q11.2
APITD1	378708	213454_at	1.84294	1.99688	0007193 // inhibition of adenylate cyclase activity by G-protein signaling // traceable author statement /// 0007268 // synaptic transmission // traceable author statement	0000775 // chromosome, centromeric region // inferred from electronic annotation /// 0005576 // extracellular region // inferred from electronic annotation /// 0005625 // soluble fraction // traceable author statement /// 0005634 // nucleus // inferred from electronic annotation /// 0005694 // chromosome // inferred from electronic annotation	0001664 // G-protein-coupled receptor binding // inferred from physical interaction /// 0003677 // DNA binding // inferred from electronic annotation /// 0005179 // hormone activity // inferred from electronic annotation /// 0005184 // neuropeptide hormone activity // traceable author statement	chr1:10413106-10425452 (+) // 93.11 // p36.22
APOBEC3B	9582	206632_s_at	1.7249	2.35046			0003723 // RNA binding // inferred from electronic annotation /// 0003824 // catalytic activity // inferred from electronic annotation /// 0008270 // zinc ion binding // inferred from electronic annotation /// 0016787 // hydrolase activity // inferred from electronic annotation /// 0016814 // hydrolase activity, acting on carbon-nitrogen (but not peptide) bonds, in cyclic amidines // inferred fro…	chr22:37712291-37718729 (+) // 96.13 // q13.1
APOBEC3G	60489	204205_at	-2.02135	-1.86985	0002230 // positive regulation of defense response to virus by host // inferred from direct assay /// 0006410 // transcription, RNA-dependent // inferred from direct assay /// 0009615 // response to virus // inferred from electronic annotation /// 0016553 // base conversion or substitution editing // traceable author statement /// 0044419 // interspecies interaction between organisms // inferred …	0005634 // nucleus // inferred from electronic annotation /// 0005634 // nucleus // inferred from direct assay /// 0005730 // nucleolus // inferred from direct assay /// 0005737 // cytoplasm // inferred from electronic annotation /// 0005737 // cytoplasm // inferred from direct assay /// 0005739 // mitochondrion // inferred from direct assay /// 0005829 // cytosol // not recorded /// 0030895 // a…	0003723 // RNA binding // inferred from direct assay /// 0003824 // catalytic activity // inferred from electronic annotation /// 0004126 // cytidine deaminase activity // traceable author statement /// 0005515 // protein binding // inferred from physical interaction /// 0008270 // zinc ion binding // inferred from direct assay /// 0008270 // zinc ion binding // inferred from electronic annotatio…	chr22:37803081-37813693 (+) // 99.36 // q13.1
APOL6	80830	1557116_at	-2.82221	-2.06892	0006810 // transport // inferred from electronic annotation /// 0006869 // lipid transport // non-traceable author statement /// 0006869 // lipid transport // inferred from electronic annotation /// 0042157 // lipoprotein metabolic process // inferred from electronic annotation	0005576 // extracellular region // inferred from electronic annotation /// 0005737 // cytoplasm // non-traceable author statement /// 0005737 // cytoplasm // inferred from electronic annotation	0005319 // lipid transporter activity // non-traceable author statement /// 0008289 // lipid binding // inferred from electronic annotation	chr22:34393145-34394354 (+) // 9.55 // q12.3
APOL6	80830	1557236_at	-1.93086	-1.65195	0006810 // transport // inferred from electronic annotation /// 0006869 // lipid transport // non-traceable author statement /// 0006869 // lipid transport // inferred from electronic annotation /// 0042157 // lipoprotein metabolic process // inferred from electronic annotation	0005576 // extracellular region // inferred from electronic annotation /// 0005737 // cytoplasm // non-traceable author statement /// 0005737 // cytoplasm // inferred from electronic annotation	0005319 // lipid transporter activity // non-traceable author statement /// 0008289 // lipid binding // inferred from electronic annotation	chr22:34389134-34389999 (+) // 5.03 // q12.3
APOL6	80830	219716_at	-2.36079	-1.93685	0006810 // transport // inferred from electronic annotation /// 0006869 // lipid transport // non-traceable author statement /// 0006869 // lipid transport // inferred from electronic annotation /// 0042157 // lipoprotein metabolic process // inferred from electronic annotation	0005576 // extracellular region // inferred from electronic annotation /// 0005737 // cytoplasm // non-traceable author statement /// 0005737 // cytoplasm // inferred from electronic annotation	0005319 // lipid transporter activity // non-traceable author statement /// 0008289 // lipid binding // inferred from electronic annotation	chr22:34374369-34385785 (+) // 49.56 // q12.3
APOL6	80830	241869_at	-2.77378	-2.00868	0006810 // transport // inferred from electronic annotation /// 0006869 // lipid transport // non-traceable author statement /// 0006869 // lipid transport // inferred from electronic annotation /// 0042157 // lipoprotein metabolic process // inferred from electronic annotation	0005576 // extracellular region // inferred from electronic annotation /// 0005737 // cytoplasm // non-traceable author statement /// 0005737 // cytoplasm // inferred from electronic annotation	0005319 // lipid transporter activity // non-traceable author statement /// 0008289 // lipid binding // inferred from electronic annotation
APOO	79135	221620_s_at	1.59944	1.67725	0006810 // transport // inferred from electronic annotation /// 0006869 // lipid transport // inferred from electronic annotation	0005576 // extracellular region // inferred from electronic annotation /// 0005737 // cytoplasm // inferred from direct assay /// 0005739 // mitochondrion // inferred from direct assay /// 0016020 // membrane // inferred from electronic annotation /// 0016021 // integral to membrane // inferred from electronic annotation /// 0034361 // very-low-density lipoprotein particle // inferred from electr…		chrX:23761404-23835941 (-) // 99.24 // p22.11
APOOL	139322	222269_at	2.35939	1.88739		0005576 // extracellular region // inferred from electronic annotation /// 0005739 // mitochondrion // inferred from electronic annotation /// 0005739 // mitochondrion // inferred from direct assay /// 0005743 // mitochondrial inner membrane // inferred from electronic annotation		chr5:145356791-145358024 (+) // 90.23 // q32 /// chrX:84188106-84229603 (+) // 97.33 // q21.1
APRT	353	213892_s_at	1.28801	1.1278	0006166 // purine ribonucleoside salvage // inferred from electronic annotation /// 0006168 // adenine salvage // inferred from electronic annotation /// 0007625 // grooming behavior // inferred from electronic annotation /// 0009116 // nucleoside metabolic process // inferred from electronic annotation	0005737 // cytoplasm // traceable author statement /// 0005737 // cytoplasm // inferred from electronic annotation /// 0005829 // cytosol // not recorded	0002055 // adenine binding // inferred from electronic annotation /// 0003999 // adenine phosphoribosyltransferase activity // not recorded /// 0003999 // adenine phosphoribosyltransferase activity // traceable author statement /// 0003999 // adenine phosphoribosyltransferase activity // inferred from electronic annotation /// 0005515 // protein binding // inferred from physical interaction /// 0…	chr16:87403377-87405829 (-) // 96.91 // q24.3
AQR	9716	212583_at	-1.54862	-1.40726	0006397 // mRNA processing // inferred from electronic annotation /// 0008380 // RNA splicing // inferred from electronic annotation	0005634 // nucleus // inferred from electronic annotation /// 0005681 // spliceosome // inferred from electronic annotation	0003723 // RNA binding // inferred from electronic annotation	chr15:32935015-33049361 (-) // 95.04 // q14
ARAP2	116984	213618_at	-1.72457	-1.7818	0007165 // signal transduction // inferred from electronic annotation /// 0032312 // regulation of ARF GTPase activity // inferred from electronic annotation	0005622 // intracellular // inferred from electronic annotation /// 0005737 // cytoplasm // inferred from electronic annotation	0005096 // GTPase activator activity // inferred from electronic annotation /// 0005547 // phosphatidylinositol-3,4,5-triphosphate binding // inferred from direct assay /// 0008060 // ARF GTPase activator activity // inferred from electronic annotation /// 0008270 // zinc ion binding // inferred from electronic annotation /// 0046872 // metal ion binding // inferred from electronic annotation	chr4:35744020-35843124 (-) // 97.81 // p14
AREG	374	205239_at	-1.91334	-2.01042	0007173 // epidermal growth factor receptor signaling pathway // inferred from direct assay /// 0007186 // G-protein coupled receptor protein signaling pathway // inferred from direct assay /// 0007267 // cell-cell signaling // traceable author statement /// 0008283 // cell proliferation // traceable author statement /// 0045740 // positive regulation of DNA replication // inferred from mutant ph…	0005615 // extracellular space // traceable author statement /// 0005615 // extracellular space // inferred from direct assay /// 0005615 // extracellular space // inferred from electronic annotation /// 0009986 // cell surface // inferred from direct assay /// 0016020 // membrane // inferred from electronic annotation /// 0016021 // integral to membrane // inferred from electronic annotation	0005125 // cytokine activity // inferred from electronic annotation /// 0008083 // growth factor activity // traceable author statement /// 0008083 // growth factor activity // inferred from electronic annotation	chr4:75529716-75539583 (+) // 91.54 // q13.3 /// chr4:75699652-75709502 (+) // 91.46 // q13.3
ARF1	375	1565651_at	-1.79464	-1.87364	0006810 // transport // inferred from electronic annotation /// 0006890 // retrograde vesicle-mediated transport, Golgi to ER // not recorded /// 0007264 // small GTPase mediated signal transduction // inferred from electronic annotation /// 0015031 // protein transport // inferred from electronic annotation /// 0016044 // membrane organization // not recorded /// 0016192 // vesicle-mediated tran…	0000139 // Golgi membrane // not recorded /// 0005622 // intracellular // inferred from electronic annotation /// 0005794 // Golgi apparatus // inferred from electronic annotation /// 0005829 // cytosol // not recorded /// 0005829 // cytosol // inferred from electronic annotation /// 0005886 // plasma membrane // traceable author statement /// 0012505 // endomembrane system // inferred from elect…	0000166 // nucleotide binding // inferred from electronic annotation /// 0003924 // GTPase activity // traceable author statement /// 0005057 // receptor signaling protein activity // traceable author statement /// 0005515 // protein binding // inferred from physical interaction /// 0005525 // GTP binding // inferred from electronic annotation	chr1:226338613-226340804 (+) // 76.05 // q42.13
ARHGAP29	9411	1558280_s_at	-1.97754	-1.58856	0007165 // signal transduction // inferred from electronic annotation /// 0007242 // intracellular signaling cascade // inferred from electronic annotation /// 0007266 // Rho protein signal transduction // traceable author statement	0005622 // intracellular // inferred from electronic annotation	0005096 // GTPase activator activity // inferred from electronic annotation /// 0005100 // Rho GTPase activator activity // traceable author statement /// 0008270 // zinc ion binding // inferred from electronic annotation /// 0019992 // diacylglycerol binding // inferred from electronic annotation /// 0046872 // metal ion binding // inferred from electronic annotation	chr1:94406531-94410970 (-) // 49.39 // p22.1
ARHGAP9	64333	224451_x_at	-1.35758	-1.35758	0007165 // signal transduction // inferred from electronic annotation	0005622 // intracellular // inferred from electronic annotation	0005096 // GTPase activator activity // inferred from electronic annotation /// 0005515 // protein binding // inferred from electronic annotation	chr12:56152313-56168864 (-) // 96.77 // q13.3
ARHGDIA	396	213606_s_at	1.93151	1.2175	0006916 // anti-apoptosis // traceable author statement /// 0006928 // cell motion // traceable author statement /// 0007162 // negative regulation of cell adhesion // traceable author statement /// 0007266 // Rho protein signal transduction // traceable author statement	0005737 // cytoplasm // inferred from electronic annotation /// 0005856 // cytoskeleton // traceable author statement	0005094 // Rho GDP-dissociation inhibitor activity // traceable author statement /// 0005094 // Rho GDP-dissociation inhibitor activity // inferred from electronic annotation /// 0005096 // GTPase activator activity // inferred from electronic annotation /// 0005515 // protein binding // inferred from physical interaction /// 0005515 // protein binding // traceable author statement /// 0042802 //…	chr17_random:2385028-2387283 (-) // 86.71 // /// chr17:77418885-77421123 (-) // 87.11 // q25.3
ARHGDIB	397	1555812_a_at	5.27668	5.46029	0006928 // cell motion // traceable author statement /// 0006955 // immune response // traceable author statement /// 0007162 // negative regulation of cell adhesion // traceable author statement /// 0007266 // Rho protein signal transduction // traceable author statement /// 0007275 // multicellular organismal development // traceable author statement /// 0030036 // actin cytoskeleton organizati…	0005737 // cytoplasm // traceable author statement /// 0005737 // cytoplasm // inferred from electronic annotation /// 0005856 // cytoskeleton // traceable author statement /// 0016023 // cytoplasmic membrane-bounded vesicle // traceable author statement	0005094 // Rho GDP-dissociation inhibitor activity // traceable author statement /// 0005094 // Rho GDP-dissociation inhibitor activity // inferred from electronic annotation /// 0005096 // GTPase activator activity // inferred from electronic annotation /// 0005515 // protein binding // inferred from electronic annotation	chr12:14986569-14994925 (-) // 97.15 // p12.3
ARHGDIB	397	201288_at	4.26751	4.40203	0006928 // cell motion // traceable author statement /// 0006955 // immune response // traceable author statement /// 0007162 // negative regulation of cell adhesion // traceable author statement /// 0007266 // Rho protein signal transduction // traceable author statement /// 0007275 // multicellular organismal development // traceable author statement /// 0030036 // actin cytoskeleton organizati…	0005737 // cytoplasm // traceable author statement /// 0005737 // cytoplasm // inferred from electronic annotation /// 0005856 // cytoskeleton // traceable author statement /// 0016023 // cytoplasmic membrane-bounded vesicle // traceable author statement	0005094 // Rho GDP-dissociation inhibitor activity // traceable author statement /// 0005094 // Rho GDP-dissociation inhibitor activity // inferred from electronic annotation /// 0005096 // GTPase activator activity // inferred from electronic annotation /// 0005515 // protein binding // inferred from electronic annotation	chr12:14986231-15005870 (-) // 98.96 // p12.3
ARHGEF12	23365	201334_s_at	-1.10287	-1.28002	0007186 // G-protein coupled receptor protein signaling pathway // inferred from direct assay /// 0007242 // intracellular signaling cascade // inferred from electronic annotation /// 0035023 // regulation of Rho protein signal transduction // inferred from electronic annotation	0005622 // intracellular // inferred from electronic annotation /// 0005737 // cytoplasm // inferred from direct assay /// 0005737 // cytoplasm // inferred from electronic annotation /// 0016020 // membrane // inferred from electronic annotation	0001664 // G-protein-coupled receptor binding // inferred from direct assay /// 0005085 // guanyl-nucleotide exchange factor activity // inferred from electronic annotation /// 0005089 // Rho guanyl-nucleotide exchange factor activity // inferred from electronic annotation /// 0005096 // GTPase activator activity // inferred from electronic annotation /// 0005515 // protein binding // inferred fr…	chr11:119782033-119865855 (+) // 97.31 // q23.3
ARHGEF12	23365	201335_s_at	-1.19099	-1.49018	0007186 // G-protein coupled receptor protein signaling pathway // inferred from direct assay /// 0007242 // intracellular signaling cascade // inferred from electronic annotation /// 0035023 // regulation of Rho protein signal transduction // inferred from electronic annotation	0005622 // intracellular // inferred from electronic annotation /// 0005737 // cytoplasm // inferred from direct assay /// 0005737 // cytoplasm // inferred from electronic annotation /// 0016020 // membrane // inferred from electronic annotation	0001664 // G-protein-coupled receptor binding // inferred from direct assay /// 0005085 // guanyl-nucleotide exchange factor activity // inferred from electronic annotation /// 0005089 // Rho guanyl-nucleotide exchange factor activity // inferred from electronic annotation /// 0005096 // GTPase activator activity // inferred from electronic annotation /// 0005515 // protein binding // inferred fr…	chr11:119713155-119865855 (+) // 97.8 // q23.3
ARHGEF2	9181	207629_s_at	-2.20122	-1.99232	0000902 // cell morphogenesis // inferred from sequence or structural similarity /// 0007015 // actin filament organization // inferred from sequence or structural similarity /// 0007026 // negative regulation of microtubule depolymerization // inferred from sequence or structural similarity /// 0007049 // cell cycle // inferred from electronic annotation /// 0007067 // mitosis // inferred from e…	0005622 // intracellular // inferred from electronic annotation /// 0005737 // cytoplasm // inferred from electronic annotation /// 0005794 // Golgi apparatus // inferred from electronic annotation /// 0005819 // spindle // inferred from electronic annotation /// 0005874 // microtubule // inferred from sequence or structural similarity /// 0005874 // microtubule // inferred from electronic annota…	0005085 // guanyl-nucleotide exchange factor activity // traceable author statement /// 0005085 // guanyl-nucleotide exchange factor activity // inferred from electronic annotation /// 0005089 // Rho guanyl-nucleotide exchange factor activity // inferred from electronic annotation /// 0005089 // Rho guanyl-nucleotide exchange factor activity // inferred from sequence or structural similarity /// …	chr1:154183781-154214944 (-) // 98.4 // q22
ARHGEF2	9181	209435_s_at	-2.39666	-2.51142	0000902 // cell morphogenesis // inferred from sequence or structural similarity /// 0007015 // actin filament organization // inferred from sequence or structural similarity /// 0007026 // negative regulation of microtubule depolymerization // inferred from sequence or structural similarity /// 0007049 // cell cycle // inferred from electronic annotation /// 0007067 // mitosis // inferred from e…	0005622 // intracellular // inferred from electronic annotation /// 0005737 // cytoplasm // inferred from electronic annotation /// 0005794 // Golgi apparatus // inferred from electronic annotation /// 0005819 // spindle // inferred from electronic annotation /// 0005874 // microtubule // inferred from sequence or structural similarity /// 0005874 // microtubule // inferred from electronic annota…	0005085 // guanyl-nucleotide exchange factor activity // traceable author statement /// 0005085 // guanyl-nucleotide exchange factor activity // inferred from electronic annotation /// 0005089 // Rho guanyl-nucleotide exchange factor activity // inferred from electronic annotation /// 0005089 // Rho guanyl-nucleotide exchange factor activity // inferred from sequence or structural similarity /// …	chr1:154183269-154198215 (-) // 88.64 // q22
ARHGEF2	9181	235595_at	-1.68715	-1.95154	0000902 // cell morphogenesis // inferred from sequence or structural similarity /// 0007015 // actin filament organization // inferred from sequence or structural similarity /// 0007026 // negative regulation of microtubule depolymerization // inferred from sequence or structural similarity /// 0007049 // cell cycle // inferred from electronic annotation /// 0007067 // mitosis // inferred from e…	0005622 // intracellular // inferred from electronic annotation /// 0005737 // cytoplasm // inferred from electronic annotation /// 0005794 // Golgi apparatus // inferred from electronic annotation /// 0005819 // spindle // inferred from electronic annotation /// 0005874 // microtubule // inferred from sequence or structural similarity /// 0005874 // microtubule // inferred from electronic annota…	0005085 // guanyl-nucleotide exchange factor activity // traceable author statement /// 0005085 // guanyl-nucleotide exchange factor activity // inferred from electronic annotation /// 0005089 // Rho guanyl-nucleotide exchange factor activity // inferred from electronic annotation /// 0005089 // Rho guanyl-nucleotide exchange factor activity // inferred from sequence or structural similarity /// …	chr1:154204634-154205187 (-) // 80.38 // q22
ARIH2	10425	1559121_s_at	-1.45274	-1.45057	0006511 // ubiquitin-dependent protein catabolic process // inferred from electronic annotation /// 0007275 // multicellular organismal development // traceable author statement /// 0019941 // modification-dependent protein catabolic process // inferred from electronic annotation	0005634 // nucleus // traceable author statement /// 0005634 // nucleus // inferred from electronic annotation /// 0016020 // membrane // inferred from electronic annotation /// 0016021 // integral to membrane // inferred from electronic annotation	0003676 // nucleic acid binding // inferred from electronic annotation /// 0005515 // protein binding // inferred from electronic annotation /// 0008270 // zinc ion binding // traceable author statement /// 0008270 // zinc ion binding // inferred from electronic annotation /// 0046872 // metal ion binding // inferred from electronic annotation	chr3:48948032-48950101 (+) // 76.01 // p21.31
ARL17 /// ARL17P1	51326 /// 641522	1554245_x_at	2.72481	2.41912	0006810 // transport // inferred from electronic annotation /// 0015031 // protein transport // inferred from electronic annotation /// 0016192 // vesicle-mediated transport // inferred from electronic annotation	0005794 // Golgi apparatus // inferred from electronic annotation	0000166 // nucleotide binding // inferred from electronic annotation /// 0005525 // GTP binding // inferred from electronic annotation	chr17:41989471-42012394 (-) // 58.05 // q21.32 /// chr17:41772067-41794895 (-) // 58.05 // q21.31
ARL17P1	51326	1555964_at	1.95151	1.86677	0006810 // transport // inferred from electronic annotation /// 0015031 // protein transport // inferred from electronic annotation /// 0016192 // vesicle-mediated transport // inferred from electronic annotation	0005794 // Golgi apparatus // inferred from electronic annotation	0000166 // nucleotide binding // inferred from electronic annotation /// 0005525 // GTP binding // inferred from electronic annotation	chr17:40937465-40943483 (+) // 54.12 // q21.31 /// chr17:41986040-41989293 (-) // 55.99 // q21.32 /// chr17:41768631-41771878 (-) // 55.91 // q21.31
ARL3	403	202641_at	1.22594	1.14424	0007049 // cell cycle // inferred from electronic annotation /// 0007264 // small GTPase mediated signal transduction // inferred from electronic annotation /// 0051301 // cell division // inferred from electronic annotation	0000139 // Golgi membrane // inferred from electronic annotation /// 0005622 // intracellular // inferred from electronic annotation /// 0005634 // nucleus // inferred from electronic annotation /// 0005794 // Golgi apparatus // inferred from electronic annotation /// 0005819 // spindle // inferred from electronic annotation /// 0016020 // membrane // inferred from electronic annotation	0000166 // nucleotide binding // inferred from electronic annotation /// 0000287 // magnesium ion binding // inferred from electronic annotation /// 0005525 // GTP binding // traceable author statement /// 0005525 // GTP binding // inferred from electronic annotation /// 0046872 // metal ion binding // inferred from electronic annotation	chr10:104426304-104455237 (-) // 97.56 // q24.32
ARL6IP6	151188	225707_at	2.09888	2.0629		0016020 // membrane // inferred from electronic annotation /// 0016021 // integral to membrane // inferred from electronic annotation	0005515 // protein binding // inferred from electronic annotation	chr2:153282673-153326013 (+) // 98.54 // q23.3
ARL6IP6	151188	225711_at	2.07764	2.068		0016020 // membrane // inferred from electronic annotation /// 0016021 // integral to membrane // inferred from electronic annotation	0005515 // protein binding // inferred from electronic annotation	chr2:153282673-153326013 (+) // 98.54 // q23.3
ARMC8	25852	203487_s_at	-1.26736	-1.67017			0005488 // binding // inferred from electronic annotation	chr3:139465042-139499904 (+) // 98.8 // q22.3
ARMCX3	51566	222444_at	-1.97261	-1.37091		0005634 // nucleus // inferred from direct assay /// 0005737 // cytoplasm // inferred from direct assay /// 0005856 // cytoskeleton // inferred from direct assay /// 0016020 // membrane // inferred from electronic annotation /// 0016021 // integral to membrane // inferred from electronic annotation	0005488 // binding // inferred from electronic annotation	chrX:100764774-100769489 (+) // 89.11 // q22.1
ARNTL	406	209824_s_at	-1.8752	-1.66564	0006350 // transcription // inferred from electronic annotation /// 0006355 // regulation of transcription, DNA-dependent // inferred from electronic annotation /// 0007165 // signal transduction // inferred from electronic annotation /// 0007623 // circadian rhythm // traceable author statement /// 0045449 // regulation of transcription // inferred from electronic annotation /// 0045944 // posit…	0005634 // nucleus // inferred from electronic annotation /// 0005667 // transcription factor complex // inferred from physical interaction	0003677 // DNA binding // inferred from electronic annotation /// 0003677 // DNA binding // inferred from genetic interaction /// 0003700 // transcription factor activity // inferred from electronic annotation /// 0004871 // signal transducer activity // inferred from electronic annotation /// 0004872 // receptor activity // inferred from electronic annotation /// 0017162 // aryl hydrocarbon rece…	chr11:13328161-13365354 (+) // 97.58 // p15.2
ARPC5	10092	1555797_a_at	1.22394	1.32246	0006928 // cell motion // traceable author statement /// 0030036 // actin cytoskeleton organization // traceable author statement /// 0030833 // regulation of actin filament polymerization // inferred from electronic annotation	0005737 // cytoplasm // traceable author statement /// 0005737 // cytoplasm // inferred from electronic annotation /// 0005856 // cytoskeleton // inferred from electronic annotation /// 0005885 // Arp2/3 protein complex // traceable author statement /// 0015629 // actin cytoskeleton // traceable author statement /// 0042995 // cell projection // inferred from electronic annotation	0003779 // actin binding // inferred from electronic annotation /// 0005200 // structural constituent of cytoskeleton // traceable author statement /// 0005515 // protein binding // inferred from physical interaction	chr1:181863180-181871473 (-) // 94.86 // q25.3
ARRDC4	91947	225283_at	-3.89121	-4.0979				chr15:96313540-96318067 (+) // 97.51 // q26.3
ARSD	414	223695_s_at	-1.00695	-1.46175	0008152 // metabolic process // inferred from electronic annotation	0005764 // lysosome // inferred from electronic annotation	0003824 // catalytic activity // inferred from electronic annotation /// 0004065 // arylsulfatase activity // traceable author statement /// 0005509 // calcium ion binding // inferred from electronic annotation /// 0008484 // sulfuric ester hydrolase activity // inferred from electronic annotation /// 0016787 // hydrolase activity // inferred from electronic annotation /// 0046872 // metal ion bi…	chr1:101228206-101263897 (-) // 45.48 // p21.2 /// chrX:2832961-2834195 (-) // 31.7 // p22.33
ARSD	414	225280_x_at	-1.25137	-1.67147	0008152 // metabolic process // inferred from electronic annotation	0005764 // lysosome // inferred from electronic annotation	0003824 // catalytic activity // inferred from electronic annotation /// 0004065 // arylsulfatase activity // traceable author statement /// 0005509 // calcium ion binding // inferred from electronic annotation /// 0008484 // sulfuric ester hydrolase activity // inferred from electronic annotation /// 0016787 // hydrolase activity // inferred from electronic annotation /// 0046872 // metal ion bi…	chrX:2832016-2833414 (-) // 81.25 // p22.33
ARSD	414	225286_at	-1.2016	-1.58738	0008152 // metabolic process // inferred from electronic annotation	0005764 // lysosome // inferred from electronic annotation	0003824 // catalytic activity // inferred from electronic annotation /// 0004065 // arylsulfatase activity // traceable author statement /// 0005509 // calcium ion binding // inferred from electronic annotation /// 0008484 // sulfuric ester hydrolase activity // inferred from electronic annotation /// 0016787 // hydrolase activity // inferred from electronic annotation /// 0046872 // metal ion bi…	chrX:2832016-2833414 (-) // 81.25 // p22.33
ASAH1	427	213902_at	1.55527	1.70197	0006629 // lipid metabolic process // inferred from electronic annotation /// 0006672 // ceramide metabolic process // traceable author statement /// 0010033 // response to organic substance // inferred from electronic annotation /// 0030324 // lung development // inferred from electronic annotation	0005764 // lysosome // inferred from electronic annotation	0003824 // catalytic activity // traceable author statement /// 0016787 // hydrolase activity // inferred from electronic annotation /// 0017040 // ceramidase activity // inferred from electronic annotation	chr8:17968552-17977377 (-) // 43.61 // p22
ASF1B	55723	218115_at	1.91043	1.84166	0006333 // chromatin assembly or disassembly // inferred from electronic annotation /// 0006334 // nucleosome assembly // inferred from electronic annotation /// 0006350 // transcription // inferred from electronic annotation /// 0006355 // regulation of transcription, DNA-dependent // inferred from electronic annotation /// 0007275 // multicellular organismal development // inferred from electro…	0000785 // chromatin // inferred from electronic annotation /// 0005634 // nucleus // inferred from electronic annotation	0005515 // protein binding // inferred from physical interaction /// 0042393 // histone binding // inferred from electronic annotation	chr19:14091342-14108429 (-) // 99.82 // p13.12
ASL	435	204608_at	1.12233	1.12121	0000050 // urea cycle // inferred from electronic annotation /// 0000053 // argininosuccinate metabolic process // inferred from electronic annotation /// 0001666 // response to hypoxia // inferred from electronic annotation /// 0001822 // kidney development // inferred from electronic annotation /// 0001889 // liver development // inferred from electronic annotation /// 0006520 // amino acid met…	0005737 // cytoplasm // traceable author statement /// 0005737 // cytoplasm // inferred from electronic annotation	0003824 // catalytic activity // inferred from electronic annotation /// 0004056 // argininosuccinate lyase activity // traceable author statement /// 0004056 // argininosuccinate lyase activity // inferred from electronic annotation /// 0016829 // lyase activity // inferred from electronic annotation	chr7:65178252-65195372 (+) // 99.67 // q11.21
ASNS	440	205047_s_at	-4.23306	-4.21385	0006529 // asparagine biosynthetic process // inferred by curator /// 0006529 // asparagine biosynthetic process // inferred from electronic annotation /// 0006529 // asparagine biosynthetic process // inferred from direct assay /// 0006541 // glutamine metabolic process // inferred from electronic annotation /// 0008152 // metabolic process // inferred from electronic annotation /// 0008652 // a…	0005625 // soluble fraction // inferred from direct assay /// 0005829 // cytosol // not recorded	0004066 // asparagine synthase (glutamine-hydrolyzing) activity // not recorded /// 0004066 // asparagine synthase (glutamine-hydrolyzing) activity // inferred from direct assay /// 0004066 // asparagine synthase (glutamine-hydrolyzing) activity // inferred from electronic annotation /// 0016874 // ligase activity // inferred from electronic annotation	chr7:97319378-97339719 (-) // 99.75 // q21.3
ASPHD1	253982	214993_at	-2.84146	-1.92895	0018193 // peptidyl-amino acid modification // inferred from electronic annotation /// 0055114 // oxidation reduction // inferred from electronic annotation	0016020 // membrane // inferred from electronic annotation /// 0016021 // integral to membrane // inferred from electronic annotation /// 0030176 // integral to endoplasmic reticulum membrane // inferred from electronic annotation	0004597 // peptide-aspartate beta-dioxygenase activity // inferred from electronic annotation /// 0016491 // oxidoreductase activity // inferred from electronic annotation /// 0016702 // oxidoreductase activity, acting on single donors with incorporation of molecular oxygen, incorporation of two atoms of oxygen // inferred from electronic annotation	chr16:29819801-29838684 (+) // 95.92 // p11.2
ASRGL1	80150	218857_s_at	2.43878	2.38915	0033345 // asparagine catabolic process via L-aspartate // inferred from sequence or structural similarity /// 0033345 // asparagine catabolic process via L-aspartate // inferred from electronic annotation	0005737 // cytoplasm // inferred from sequence or structural similarity /// 0005737 // cytoplasm // inferred from electronic annotation	0003948 // N4-(beta-N-acetylglucosaminyl)-L-asparaginase activity // inferred from sequence or structural similarity /// 0003948 // N4-(beta-N-acetylglucosaminyl)-L-asparaginase activity // inferred from electronic annotation /// 0004067 // asparaginase activity // inferred from electronic annotation /// 0016787 // hydrolase activity // inferred from electronic annotation	chr11:61880371-61916616 (+) // 61.38 // q12.3
ASRGL1	80150	222764_at	3.12006	2.26432	0033345 // asparagine catabolic process via L-aspartate // inferred from sequence or structural similarity /// 0033345 // asparagine catabolic process via L-aspartate // inferred from electronic annotation	0005737 // cytoplasm // inferred from sequence or structural similarity /// 0005737 // cytoplasm // inferred from electronic annotation	0003948 // N4-(beta-N-acetylglucosaminyl)-L-asparaginase activity // inferred from sequence or structural similarity /// 0003948 // N4-(beta-N-acetylglucosaminyl)-L-asparaginase activity // inferred from electronic annotation /// 0004067 // asparaginase activity // inferred from electronic annotation /// 0016787 // hydrolase activity // inferred from electronic annotation	chr11:61880371-61917463 (+) // 74.01 // q12.3
ASS1	445	207076_s_at	-8.11126	-5.96088	0000050 // urea cycle // traceable author statement /// 0000050 // urea cycle // inferred from electronic annotation /// 0006526 // arginine biosynthetic process // inferred from electronic annotation /// 0008652 // amino acid biosynthetic process // inferred from electronic annotation	0005737 // cytoplasm // traceable author statement	0000166 // nucleotide binding // inferred from electronic annotation /// 0004055 // argininosuccinate synthase activity // inferred from electronic annotation /// 0005515 // protein binding // inferred from physical interaction /// 0005524 // ATP binding // inferred from electronic annotation /// 0016874 // ligase activity // inferred from electronic annotation	chr12:33029972-33031502 (+) // 91.15 // p11.21 /// chr5:53190677-53192219 (+) // 92.88 // q11.2 /// chr9:132315478-132366462 (+) // 98.14 // q34.11 /// chr6:25131224-25132765 (-) // 92.05 // p22.2 /// chr7:21226121-21227647 (-) // 90.51 // p15.3
ASXL1	171023	244519_at	1.69494	1.36636	0006350 // transcription // inferred from electronic annotation /// 0006355 // regulation of transcription, DNA-dependent // inferred from electronic annotation	0005634 // nucleus // inferred from electronic annotation	0005515 // protein binding // inferred from physical interaction /// 0008270 // zinc ion binding // inferred from electronic annotation /// 0046872 // metal ion binding // inferred from electronic annotation	chr20:30411103-30423695 (+) // 98.1 // q11.21
ATAD2	29028	218782_s_at	1.96408	1.64468	0006350 // transcription // inferred from electronic annotation /// 0006355 // regulation of transcription, DNA-dependent // inferred from electronic annotation /// 0045449 // regulation of transcription // inferred from electronic annotation	0005634 // nucleus // inferred from electronic annotation	0000166 // nucleotide binding // inferred from electronic annotation /// 0003677 // DNA binding // inferred from electronic annotation /// 0003700 // transcription factor activity // inferred from electronic annotation /// 0005524 // ATP binding // inferred from electronic annotation /// 0016787 // hydrolase activity // inferred from electronic annotation /// 0017111 // nucleoside-triphosphatase …	chr8:124402359-124427604 (-) // 100.0 // q24.13
ATAD2	29028	222740_at	1.64059	1.52027	0006350 // transcription // inferred from electronic annotation /// 0006355 // regulation of transcription, DNA-dependent // inferred from electronic annotation /// 0045449 // regulation of transcription // inferred from electronic annotation	0005634 // nucleus // inferred from electronic annotation	0000166 // nucleotide binding // inferred from electronic annotation /// 0003677 // DNA binding // inferred from electronic annotation /// 0003700 // transcription factor activity // inferred from electronic annotation /// 0005524 // ATP binding // inferred from electronic annotation /// 0016787 // hydrolase activity // inferred from electronic annotation /// 0017111 // nucleoside-triphosphatase …	chr8:124401730-124441079 (-) // 98.59 // q24.13
ATAD4	79170	219127_at	-2.99609	-1.61648				chr17:43384334-43390109 (-) // 97.87 // q21.32
ATF6	22926	203952_at	-1.40087	-1.46613	0006350 // transcription // inferred from electronic annotation /// 0006355 // regulation of transcription, DNA-dependent // inferred from electronic annotation /// 0006357 // regulation of transcription from RNA polymerase II promoter // traceable author statement /// 0006457 // protein folding // traceable author statement /// 0006950 // response to stress // traceable author statement /// 0006…	0005634 // nucleus // traceable author statement /// 0005634 // nucleus // inferred from electronic annotation /// 0005635 // nuclear envelope // traceable author statement /// 0005654 // nucleoplasm // traceable author statement /// 0005783 // endoplasmic reticulum // inferred from electronic annotation /// 0005789 // endoplasmic reticulum membrane // traceable author statement /// 0005789 // en…	0003677 // DNA binding // inferred from electronic annotation /// 0003700 // transcription factor activity // traceable author statement /// 0003700 // transcription factor activity // inferred from electronic annotation /// 0003702 // RNA polymerase II transcription factor activity // traceable author statement /// 0003713 // transcription coactivator activity // traceable author statement /// 0…	chr1:160002733-160195475 (+) // 98.46 // q23.3
ATF6	22926	217550_at	-3.26676	-3.09262	0006350 // transcription // inferred from electronic annotation /// 0006355 // regulation of transcription, DNA-dependent // inferred from electronic annotation /// 0006357 // regulation of transcription from RNA polymerase II promoter // traceable author statement /// 0006457 // protein folding // traceable author statement /// 0006950 // response to stress // traceable author statement /// 0006…	0005634 // nucleus // traceable author statement /// 0005634 // nucleus // inferred from electronic annotation /// 0005635 // nuclear envelope // traceable author statement /// 0005654 // nucleoplasm // traceable author statement /// 0005783 // endoplasmic reticulum // inferred from electronic annotation /// 0005789 // endoplasmic reticulum membrane // traceable author statement /// 0005789 // en…	0003677 // DNA binding // inferred from electronic annotation /// 0003700 // transcription factor activity // traceable author statement /// 0003700 // transcription factor activity // inferred from electronic annotation /// 0003702 // RNA polymerase II transcription factor activity // traceable author statement /// 0003713 // transcription coactivator activity // traceable author statement /// 0…	chr1:160195920-160196537 (+) // 67.72 // q23.3
ATF6	22926	231927_at	-3.29985	-2.84219	0006350 // transcription // inferred from electronic annotation /// 0006355 // regulation of transcription, DNA-dependent // inferred from electronic annotation /// 0006357 // regulation of transcription from RNA polymerase II promoter // traceable author statement /// 0006457 // protein folding // traceable author statement /// 0006950 // response to stress // traceable author statement /// 0006…	0005634 // nucleus // traceable author statement /// 0005634 // nucleus // inferred from electronic annotation /// 0005635 // nuclear envelope // traceable author statement /// 0005654 // nucleoplasm // traceable author statement /// 0005783 // endoplasmic reticulum // inferred from electronic annotation /// 0005789 // endoplasmic reticulum membrane // traceable author statement /// 0005789 // en…	0003677 // DNA binding // inferred from electronic annotation /// 0003700 // transcription factor activity // traceable author statement /// 0003700 // transcription factor activity // inferred from electronic annotation /// 0003702 // RNA polymerase II transcription factor activity // traceable author statement /// 0003713 // transcription coactivator activity // traceable author statement /// 0…	chr1:160196958-160199922 (+) // 97.31 // q23.3
ATG10	83734	1570523_s_at	1.97711	1.85136	0006497 // protein amino acid lipidation // inferred from sequence or structural similarity /// 0006497 // protein amino acid lipidation // inferred from electronic annotation /// 0006810 // transport // inferred from electronic annotation /// 0006914 // autophagy // inferred from electronic annotation /// 0006914 // autophagy // inferred from mutant phenotype /// 0015031 // protein transport // …	0005622 // intracellular // inferred from direct assay /// 0005737 // cytoplasm // inferred from electronic annotation	0005515 // protein binding // inferred from physical interaction /// 0005515 // protein binding // inferred from electronic annotation	chr5:81303731-81390181 (+) // 66.97 // q14.2
ATG10	83734	223677_at	1.67856	2.04812	0006497 // protein amino acid lipidation // inferred from sequence or structural similarity /// 0006497 // protein amino acid lipidation // inferred from electronic annotation /// 0006810 // transport // inferred from electronic annotation /// 0006914 // autophagy // inferred from electronic annotation /// 0006914 // autophagy // inferred from mutant phenotype /// 0015031 // protein transport // …	0005622 // intracellular // inferred from direct assay /// 0005737 // cytoplasm // inferred from electronic annotation	0005515 // protein binding // inferred from physical interaction /// 0005515 // protein binding // inferred from electronic annotation	chr5:81318912-81586364 (+) // 69.83 // q14.2
ATG2A	23130	213300_at	-1.44919	-1.67047				chr11:64418594-64441257 (-) // 99.43 // q13.1
ATG4C /// CTR9	84938 /// 9646	228190_at	1.65076	1.29054	0000045 // autophagic vacuole formation // inferred from sequence or structural similarity /// 0006508 // proteolysis // inferred from direct assay /// 0006612 // protein targeting to membrane // inferred from sequence or structural similarity /// 0006623 // protein targeting to vacuole // inferred from sequence or structural similarity /// 0006810 // transport // inferred from electronic annotat…	0005576 // extracellular region // inferred from direct assay /// 0005634 // nucleus // inferred from electronic annotation /// 0005634 // nucleus // inferred from direct assay /// 0005730 // nucleolus // inferred from direct assay /// 0005737 // cytoplasm // inferred from sequence or structural similarity /// 0005737 // cytoplasm // inferred from electronic annotation /// 0005737 // cytoplasm //…	0004197 // cysteine-type endopeptidase activity // inferred from sequence or structural similarity /// 0005488 // binding // inferred from electronic annotation /// 0005515 // protein binding // inferred from sequence or structural similarity /// 0008017 // microtubule binding // inferred from sequence or structural similarity /// 0008233 // peptidase activity // inferred from direct assay /// 00…	chr1:63102921-63103772 (+) // 99.65 // p31.3
ATG5	9474	202512_s_at	-1.49133	-1.2113	0000045 // autophagic vacuole formation // inferred from sequence or structural similarity /// 0000045 // autophagic vacuole formation // inferred from electronic annotation /// 0001974 // blood vessel remodeling // inferred from electronic annotation /// 0006914 // autophagy // inferred from sequence or structural similarity /// 0006914 // autophagy // inferred from electronic annotation /// 000…	0005737 // cytoplasm // inferred from sequence or structural similarity /// 0005737 // cytoplasm // inferred from electronic annotation /// 0005776 // autophagic vacuole // inferred from direct assay /// 0005776 // autophagic vacuole // inferred from electronic annotation /// 0043231 // intracellular membrane-bounded organelle // inferred from sequence or structural similarity /// 0043231 // intr…	0005515 // protein binding // inferred from physical interaction /// 0005515 // protein binding // inferred from sequence or structural similarity /// 0005515 // protein binding // inferred from electronic annotation	chr6:106739043-106880361 (-) // 97.84 // q21
ATP10B	23120	214070_s_at	-2.64936	-1.42646	0006754 // ATP biosynthetic process // inferred from electronic annotation /// 0015914 // phospholipid transport // inferred from electronic annotation	0016020 // membrane // inferred from electronic annotation /// 0016021 // integral to membrane // inferred from electronic annotation	0000166 // nucleotide binding // inferred from electronic annotation /// 0000287 // magnesium ion binding // inferred from electronic annotation /// 0004012 // phospholipid-translocating ATPase activity // inferred from electronic annotation /// 0005524 // ATP binding // inferred from electronic annotation /// 0015662 // ATPase activity, coupled to transmembrane movement of ions, phosphorylative …	chr5:159922716-159982151 (-) // 96.64 // q34
ATP11A	23250	213582_at	-1.40399	-1.53732	0006754 // ATP biosynthetic process // inferred from electronic annotation /// 0015914 // phospholipid transport // inferred from electronic annotation	0016020 // membrane // inferred from electronic annotation /// 0016021 // integral to membrane // inferred from electronic annotation	0000166 // nucleotide binding // inferred from electronic annotation /// 0000287 // magnesium ion binding // inferred from electronic annotation /// 0004012 // phospholipid-translocating ATPase activity // inferred from electronic annotation /// 0005524 // ATP binding // inferred from electronic annotation /// 0015662 // ATPase activity, coupled to transmembrane movement of ions, phosphorylative …	chr13:112588420-112588971 (-) // 99.82 // q34
ATP11A	23250	230875_s_at	-1.62674	-1.68886	0006754 // ATP biosynthetic process // inferred from electronic annotation /// 0015914 // phospholipid transport // inferred from electronic annotation	0016020 // membrane // inferred from electronic annotation /// 0016021 // integral to membrane // inferred from electronic annotation	0000166 // nucleotide binding // inferred from electronic annotation /// 0000287 // magnesium ion binding // inferred from electronic annotation /// 0004012 // phospholipid-translocating ATPase activity // inferred from electronic annotation /// 0005524 // ATP binding // inferred from electronic annotation /// 0015662 // ATPase activity, coupled to transmembrane movement of ions, phosphorylative …	chr13:112588988-112589483 (+) // 97.06 // q34
ATP11B	23200	212536_at	-1.75454	-1.96229	0006754 // ATP biosynthetic process // inferred from electronic annotation /// 0006811 // ion transport // non-traceable author statement /// 0008152 // metabolic process // inferred from electronic annotation /// 0015914 // phospholipid transport // inferred from electronic annotation /// 0015917 // aminophospholipid transport // traceable author statement	0005637 // nuclear inner membrane // non-traceable author statement /// 0016020 // membrane // inferred from electronic annotation /// 0016021 // integral to membrane // inferred from electronic annotation	0000166 // nucleotide binding // inferred from electronic annotation /// 0000287 // magnesium ion binding // inferred from electronic annotation /// 0003824 // catalytic activity // inferred from electronic annotation /// 0004012 // phospholipid-translocating ATPase activity // traceable author statement /// 0004012 // phospholipid-translocating ATPase activity // inferred from electronic annotat…	chr3:184065939-184122117 (+) // 99.07 // q26.33
ATP11B	23200	238811_at	-1.53345	-2.52116	0006754 // ATP biosynthetic process // inferred from electronic annotation /// 0006811 // ion transport // non-traceable author statement /// 0008152 // metabolic process // inferred from electronic annotation /// 0015914 // phospholipid transport // inferred from electronic annotation /// 0015917 // aminophospholipid transport // traceable author statement	0005637 // nuclear inner membrane // non-traceable author statement /// 0016020 // membrane // inferred from electronic annotation /// 0016021 // integral to membrane // inferred from electronic annotation	0000166 // nucleotide binding // inferred from electronic annotation /// 0000287 // magnesium ion binding // inferred from electronic annotation /// 0003824 // catalytic activity // inferred from electronic annotation /// 0004012 // phospholipid-translocating ATPase activity // traceable author statement /// 0004012 // phospholipid-translocating ATPase activity // inferred from electronic annotat…	chr3:183994060-184045981 (+) // 75.99 // q26.33
ATP2B1	490	209281_s_at	-1.33952	-1.57938	0006754 // ATP biosynthetic process // inferred from electronic annotation /// 0006810 // transport // inferred from electronic annotation /// 0006810 // transport // traceable author statement /// 0006811 // ion transport // inferred from electronic annotation /// 0006812 // cation transport // inferred from electronic annotation /// 0006816 // calcium ion transport // inferred from electronic a…	0005886 // plasma membrane // inferred from electronic annotation /// 0005887 // integral to plasma membrane // traceable author statement /// 0016020 // membrane // inferred from electronic annotation /// 0016021 // integral to membrane // inferred from electronic annotation	0000166 // nucleotide binding // inferred from electronic annotation /// 0000287 // magnesium ion binding // inferred from electronic annotation /// 0003824 // catalytic activity // inferred from electronic annotation /// 0005388 // calcium-transporting ATPase activity // traceable author statement /// 0005388 // calcium-transporting ATPase activity // inferred from electronic annotation /// 0005…	chr12:88508749-88573975 (-) // 98.75 // q21.33
ATP2B1	490	212930_at	-1.8063	-1.79455	0006754 // ATP biosynthetic process // inferred from electronic annotation /// 0006810 // transport // inferred from electronic annotation /// 0006810 // transport // traceable author statement /// 0006811 // ion transport // inferred from electronic annotation /// 0006812 // cation transport // inferred from electronic annotation /// 0006816 // calcium ion transport // inferred from electronic a…	0005886 // plasma membrane // inferred from electronic annotation /// 0005887 // integral to plasma membrane // traceable author statement /// 0016020 // membrane // inferred from electronic annotation /// 0016021 // integral to membrane // inferred from electronic annotation	0000166 // nucleotide binding // inferred from electronic annotation /// 0000287 // magnesium ion binding // inferred from electronic annotation /// 0003824 // catalytic activity // inferred from electronic annotation /// 0005388 // calcium-transporting ATPase activity // traceable author statement /// 0005388 // calcium-transporting ATPase activity // inferred from electronic annotation /// 0005…	chr12:88505956-88507801 (-) // 89.08 // q21.33
ATP5G1	516	208972_s_at	1.91335	1.60386	0006810 // transport // inferred from electronic annotation /// 0006811 // ion transport // inferred from electronic annotation /// 0015986 // ATP synthesis coupled proton transport // inferred from electronic annotation /// 0015992 // proton transport // inferred from electronic annotation	0005739 // mitochondrion // inferred from electronic annotation /// 0005739 // mitochondrion // inferred from direct assay /// 0005743 // mitochondrial inner membrane // inferred from electronic annotation /// 0005743 // mitochondrial inner membrane // non-traceable author statement /// 0005753 // mitochondrial proton-transporting ATP synthase complex // traceable author statement /// 0016020 // …	0005215 // transporter activity // non-traceable author statement /// 0008289 // lipid binding // inferred from electronic annotation /// 0015078 // hydrogen ion transmembrane transporter activity // inferred from electronic annotation	chr17:44325156-44328232 (+) // 96.75 // q21.32
ATP5S	27109	206993_at	2.40261	2.10574	0006754 // ATP biosynthetic process // inferred from electronic annotation /// 0006810 // transport // inferred from electronic annotation /// 0006811 // ion transport // inferred from electronic annotation /// 0015992 // proton transport // non-traceable author statement /// 0015992 // proton transport // inferred from electronic annotation	0005739 // mitochondrion // inferred from electronic annotation /// 0005743 // mitochondrial inner membrane // inferred from electronic annotation /// 0016020 // membrane // inferred from electronic annotation /// 0045263 // proton-transporting ATP synthase complex, coupling factor F(o) // inferred from electronic annotation	0015078 // hydrogen ion transmembrane transporter activity // non-traceable author statement /// 0015078 // hydrogen ion transmembrane transporter activity // inferred from electronic annotation	chr14:49848851-49859362 (+) // 92.77 // q22.1
ATP6V1C2	245973	1552532_a_at	2.7252	3.29235	0006810 // transport // inferred from electronic annotation /// 0006811 // ion transport // inferred from electronic annotation /// 0015986 // ATP synthesis coupled proton transport // inferred from electronic annotation /// 0015992 // proton transport // inferred from electronic annotation	0033180 // proton-transporting V-type ATPase, V1 domain // inferred from electronic annotation	0015078 // hydrogen ion transmembrane transporter activity // inferred from electronic annotation /// 0016820 // hydrolase activity, acting on acid anhydrides, catalyzing transmembrane movement of substances // inferred from electronic annotation	chr2:10780406-10842679 (+) // 99.04 // p25.1
ATP6V1C2	245973	1553989_a_at	2.48128	3.64339	0006810 // transport // inferred from electronic annotation /// 0006811 // ion transport // inferred from electronic annotation /// 0015986 // ATP synthesis coupled proton transport // inferred from electronic annotation /// 0015992 // proton transport // inferred from electronic annotation	0033180 // proton-transporting V-type ATPase, V1 domain // inferred from electronic annotation	0015078 // hydrogen ion transmembrane transporter activity // inferred from electronic annotation /// 0016820 // hydrolase activity, acting on acid anhydrides, catalyzing transmembrane movement of substances // inferred from electronic annotation	chr2:10780405-10841248 (+) // 99.87 // p25.1
ATP7B	540	204624_at	-1.96132	-2.22266	0006754 // ATP biosynthetic process // inferred from electronic annotation /// 0006810 // transport // inferred from electronic annotation /// 0006811 // ion transport // inferred from electronic annotation /// 0006825 // copper ion transport // inferred from electronic annotation /// 0006825 // copper ion transport // inferred from genetic interaction /// 0006878 // cellular copper ion homeostas…	0005624 // membrane fraction // inferred from electronic annotation /// 0005737 // cytoplasm // inferred from electronic annotation /// 0005739 // mitochondrion // inferred from electronic annotation /// 0005770 // late endosome // inferred from direct assay /// 0005794 // Golgi apparatus // inferred from electronic annotation /// 0005802 // trans-Golgi network // inferred from direct assay /// 0…	0000166 // nucleotide binding // inferred from electronic annotation /// 0000287 // magnesium ion binding // inferred from electronic annotation /// 0003824 // catalytic activity // inferred from electronic annotation /// 0004008 // copper-exporting ATPase activity // non-traceable author statement /// 0004008 // copper-exporting ATPase activity // traceable author statement /// 0004008 // copper…	chr13:51404809-51483631 (-) // 96.87 // q14.3
ATP9B	374868	214934_at	-1.31242	-1.25302	0006754 // ATP biosynthetic process // inferred from electronic annotation /// 0008152 // metabolic process // inferred from electronic annotation /// 0015914 // phospholipid transport // inferred from electronic annotation /// 0015917 // aminophospholipid transport // non-traceable author statement	0016020 // membrane // inferred from electronic annotation /// 0016021 // integral to membrane // non-traceable author statement /// 0016021 // integral to membrane // inferred from electronic annotation	0000166 // nucleotide binding // inferred from electronic annotation /// 0000287 // magnesium ion binding // inferred from electronic annotation /// 0003824 // catalytic activity // inferred from electronic annotation /// 0004012 // phospholipid-translocating ATPase activity // inferred from electronic annotation /// 0005524 // ATP binding // non-traceable author statement /// 0005524 // ATP bind…	chr18:75208894-75239271 (+) // 100.0 // q23
ATPIF1	93974	218671_s_at	1.21476	1.04569	0001525 // angiogenesis // traceable author statement /// 0001937 // negative regulation of endothelial cell proliferation // inferred from direct assay /// 0006091 // generation of precursor metabolites and energy // traceable author statement /// 0045980 // negative regulation of nucleotide metabolic process // inferred from electronic annotation /// 0051260 // protein homooligomerization // in…	0005739 // mitochondrion // inferred from direct assay /// 0005739 // mitochondrion // inferred from sequence or structural similarity /// 0005739 // mitochondrion // inferred from electronic annotation /// 0005739 // mitochondrion // traceable author statement /// 0005753 // mitochondrial proton-transporting ATP synthase complex // inferred from direct assay /// 0009986 // cell surface // inferr…	0004857 // enzyme inhibitor activity // inferred from electronic annotation /// 0004857 // enzyme inhibitor activity // traceable author statement /// 0005516 // calmodulin binding // inferred from sequence or structural similarity /// 0042030 // ATPase inhibitor activity // inferred from direct assay /// 0042030 // ATPase inhibitor activity // inferred from sequence or structural similarity /// …	chr1:28435260-28437119 (+) // 100.0 // p35.3
ATRN	8455	212517_at	-1.55144	-1.48238	0006954 // inflammatory response // inferred from electronic annotation	0005576 // extracellular region // inferred from electronic annotation /// 0005615 // extracellular space // traceable author statement /// 0005886 // plasma membrane // non-traceable author statement /// 0005886 // plasma membrane // inferred from electronic annotation /// 0005887 // integral to plasma membrane // traceable author statement /// 0016020 // membrane // inferred from electronic ann…	0004872 // receptor activity // traceable author statement /// 0004872 // receptor activity // inferred from electronic annotation /// 0005488 // binding // inferred from electronic annotation /// 0005529 // sugar binding // inferred from electronic annotation	chr20:3468868-3579765 (+) // 97.87 // p13
ATXN1	6310	203231_s_at	-2.06795	-1.89586	0006396 // RNA processing // non-traceable author statement /// 0008219 // cell death // inferred from electronic annotation /// 0008344 // adult locomotory behavior // inferred from electronic annotation /// 0008542 // visual learning // inferred from electronic annotation /// 0016481 // negative regulation of transcription // inferred from direct assay /// 0042326 // negative regulation of phos…	0005634 // nucleus // inferred from direct assay /// 0005634 // nucleus // inferred from electronic annotation /// 0005654 // nucleoplasm // inferred from direct assay /// 0005737 // cytoplasm // inferred from direct assay /// 0005737 // cytoplasm // inferred from electronic annotation /// 0016363 // nuclear matrix // inferred from direct assay /// 0042272 // nuclear RNA export factor complex // …	0003723 // RNA binding // inferred from electronic annotation /// 0005488 // binding // inferred from electronic annotation /// 0005515 // protein binding // inferred from physical interaction /// 0008022 // protein C-terminus binding // inferred from physical interaction /// 0008266 // poly(U) binding // inferred from direct assay /// 0016564 // transcription repressor activity // inferred from …	chr6:16407321-16869660 (-) // 98.04 // p22.3
ATXN1	6310	203232_s_at	-1.96026	-1.76649	0006396 // RNA processing // non-traceable author statement /// 0008219 // cell death // inferred from electronic annotation /// 0008344 // adult locomotory behavior // inferred from electronic annotation /// 0008542 // visual learning // inferred from electronic annotation /// 0016481 // negative regulation of transcription // inferred from direct assay /// 0042326 // negative regulation of phos…	0005634 // nucleus // inferred from direct assay /// 0005634 // nucleus // inferred from electronic annotation /// 0005654 // nucleoplasm // inferred from direct assay /// 0005737 // cytoplasm // inferred from direct assay /// 0005737 // cytoplasm // inferred from electronic annotation /// 0016363 // nuclear matrix // inferred from direct assay /// 0042272 // nuclear RNA export factor complex // …	0003723 // RNA binding // inferred from electronic annotation /// 0005488 // binding // inferred from electronic annotation /// 0005515 // protein binding // inferred from physical interaction /// 0008022 // protein C-terminus binding // inferred from physical interaction /// 0008266 // poly(U) binding // inferred from direct assay /// 0016564 // transcription repressor activity // inferred from …	chr6:16407322-16869666 (-) // 98.12 // p22.3
ATXN3	4287	205415_s_at	1.21543	1.14042	0006289 // nucleotide-excision repair // traceable author statement /// 0006350 // transcription // inferred from electronic annotation /// 0006355 // regulation of transcription, DNA-dependent // inferred from electronic annotation /// 0007268 // synaptic transmission // traceable author statement /// 0007399 // nervous system development // traceable author statement /// 0008219 // cell death /…	0005634 // nucleus // inferred from electronic annotation /// 0005654 // nucleoplasm // traceable author statement /// 0005737 // cytoplasm // traceable author statement /// 0016363 // nuclear matrix // inferred from electronic annotation	0005515 // protein binding // inferred from physical interaction /// 0016787 // hydrolase activity // inferred from electronic annotation	chr14:91599678-91642707 (-) // 94.86 // q32.12
ATXN7	6314	204516_at	-1.2556	-1.2501	0006350 // transcription // inferred from electronic annotation /// 0006355 // regulation of transcription, DNA-dependent // inferred from electronic annotation /// 0006997 // nucleus organization // traceable author statement /// 0007601 // visual perception // traceable author statement /// 0008219 // cell death // inferred from electronic annotation /// 0042326 // negative regulation of phosph…	0005622 // intracellular // inferred from electronic annotation /// 0005634 // nucleus // traceable author statement /// 0005634 // nucleus // inferred from electronic annotation /// 0005737 // cytoplasm // inferred from electronic annotation /// 0016363 // nuclear matrix // inferred from electronic annotation	0003682 // chromatin binding // inferred from electronic annotation /// 0005515 // protein binding // inferred from physical interaction /// 0005515 // protein binding // inferred from electronic annotation /// 0008270 // zinc ion binding // inferred from electronic annotation	chr3:63825275-63962975 (+) // 95.65 // p14.1
ATXN7L1	222255	214343_s_at	1.4617	1.12813				chr7:105302774-105305048 (-) // 97.59 // q22.2
AUTS2	26053	212599_at	-5.5801	-5.5801		0005634 // nucleus // inferred from direct assay /// 0005737 // cytoplasm // inferred from direct assay		chr7:68702835-69895990 (+) // 92.54 // q11.22
AVIL	10677	205539_at	-2.69829	-2.69829	0006950 // response to stress // inferred from electronic annotation /// 0007010 // cytoskeleton organization // inferred from electronic annotation /// 0007399 // nervous system development // traceable author statement /// 0051016 // barbed-end actin filament capping // inferred from electronic annotation	0005737 // cytoplasm // inferred from electronic annotation /// 0005856 // cytoskeleton // inferred from electronic annotation /// 0015629 // actin cytoskeleton // traceable author statement	0003779 // actin binding // inferred from electronic annotation /// 0005509 // calcium ion binding // inferred from electronic annotation /// 0005515 // protein binding // inferred from electronic annotation	chr12:56477703-56496119 (-) // 99.74 // q14.1
AXIN1	8312	212849_at	-1.29529	-1.22737	0006915 // apoptosis // inferred from electronic annotation /// 0007049 // cell cycle // inferred from electronic annotation /// 0007275 // multicellular organismal development // inferred from electronic annotation /// 0007309 // oocyte axis specification // traceable author statement /// 0010800 // positive regulation of peptidyl-threonine phosphorylation // inferred from direct assay /// 00160…	0005622 // intracellular // inferred from electronic annotation /// 0005634 // nucleus // inferred from direct assay /// 0005737 // cytoplasm // inferred from direct assay /// 0005737 // cytoplasm // inferred from electronic annotation /// 0005829 // cytosol // not recorded /// 0016328 // lateral plasma membrane // inferred from direct assay /// 0030877 // beta-catenin destruction complex // infe…	0004871 // signal transducer activity // non-traceable author statement /// 0004871 // signal transducer activity // inferred from electronic annotation /// 0005515 // protein binding // inferred from physical interaction /// 0008013 // beta-catenin binding // inferred from physical interaction /// 0008013 // beta-catenin binding // inferred from sequence or structural similarity /// 0042301 // p…	chr16:277441-342652 (-) // 94.27 // p13.3
AXL	558	202686_s_at	-1.35134	-1.74735	0006468 // protein amino acid phosphorylation // inferred from electronic annotation /// 0007165 // signal transduction // traceable author statement	0005887 // integral to plasma membrane // traceable author statement /// 0016020 // membrane // inferred from electronic annotation /// 0016021 // integral to membrane // inferred from electronic annotation /// 0016021 // integral to membrane // non-traceable author statement	0000166 // nucleotide binding // inferred from electronic annotation /// 0004672 // protein kinase activity // inferred from electronic annotation /// 0004713 // protein tyrosine kinase activity // inferred from electronic annotation /// 0004714 // transmembrane receptor protein tyrosine kinase activity // traceable author statement /// 0004714 // transmembrane receptor protein tyrosine kinase ac…	chr19:46416662-46459510 (+) // 91.33 // q13.2
AZGP1	563	209309_at	-4.0911	-4.56626	0006955 // immune response // inferred from electronic annotation /// 0007155 // cell adhesion // inferred from direct assay /// 0008285 // negative regulation of cell proliferation // non-traceable author statement /// 0016042 // lipid catabolic process // non-traceable author statement /// 0019882 // antigen processing and presentation // inferred from electronic annotation	0005576 // extracellular region // non-traceable author statement /// 0005576 // extracellular region // inferred from electronic annotation /// 0016020 // membrane // inferred from electronic annotation /// 0042612 // MHC class I protein complex // inferred from electronic annotation	0004540 // ribonuclease activity // non-traceable author statement /// 0005504 // fatty acid binding // non-traceable author statement /// 0008320 // protein transmembrane transporter activity // non-traceable author statement	chr7:99402289-99411576 (-) // 99.83 // q22.1
B2M	567	232311_at	-3.68062	-1.26814	0001916 // positive regulation of T cell mediated cytotoxicity // inferred from electronic annotation /// 0002237 // response to molecule of bacterial origin // inferred from electronic annotation /// 0002474 // antigen processing and presentation of peptide antigen via MHC class I // inferred from electronic annotation /// 0002481 // antigen processing and presentation of exogenous protein antig…	0000139 // Golgi membrane // not recorded /// 0005576 // extracellular region // inferred from electronic annotation /// 0005576 // extracellular region // non-traceable author statement /// 0005794 // Golgi apparatus // inferred from direct assay /// 0005886 // plasma membrane // not recorded /// 0005886 // plasma membrane // inferred from direct assay /// 0031901 // early endosome membrane // n…	0005515 // protein binding // inferred from physical interaction /// 0005515 // protein binding // inferred from electronic annotation	chr15:42792266-42794669 (+) // 67.89 // q21.1
B3GNT7	93010	1555962_at	1.4896	3.65451	0006486 // protein amino acid glycosylation // inferred from electronic annotation	0000139 // Golgi membrane // inferred from electronic annotation /// 0005794 // Golgi apparatus // inferred from electronic annotation /// 0016020 // membrane // inferred from electronic annotation /// 0016021 // integral to membrane // inferred from electronic annotation	0008378 // galactosyltransferase activity // inferred from electronic annotation /// 0016740 // transferase activity // inferred from electronic annotation /// 0016757 // transferase activity, transferring glycosyl groups // inferred from electronic annotation	chr2:231971310-231973053 (+) // 42.09 // q37.1
B9D1	27077	210534_s_at	2.37482	2.3763			0005515 // protein binding // inferred from physical interaction	chr17:19190852-19206575 (-) // 96.54 // p11.2
BACE2	25825	217867_x_at	1.36537	2.00098	0006464 // protein modification process // traceable author statement /// 0006508 // proteolysis // non-traceable author statement /// 0006508 // proteolysis // inferred from electronic annotation /// 0006509 // membrane protein ectodomain proteolysis // inferred from direct assay /// 0006509 // membrane protein ectodomain proteolysis // inferred from sequence or structural similarity /// 0009306…	0005624 // membrane fraction // traceable author statement /// 0016020 // membrane // inferred from electronic annotation /// 0016021 // integral to membrane // non-traceable author statement /// 0016021 // integral to membrane // inferred from electronic annotation	0004190 // aspartic-type endopeptidase activity // inferred from direct assay /// 0004190 // aspartic-type endopeptidase activity // inferred from electronic annotation /// 0008233 // peptidase activity // inferred from electronic annotation /// 0016787 // hydrolase activity // inferred from electronic annotation	chr21:41461995-41569653 (+) // 96.98 // q22.3
BACE2	25825	222446_s_at	1.26165	1.8192	0006464 // protein modification process // traceable author statement /// 0006508 // proteolysis // non-traceable author statement /// 0006508 // proteolysis // inferred from electronic annotation /// 0006509 // membrane protein ectodomain proteolysis // inferred from direct assay /// 0006509 // membrane protein ectodomain proteolysis // inferred from sequence or structural similarity /// 0009306…	0005624 // membrane fraction // traceable author statement /// 0016020 // membrane // inferred from electronic annotation /// 0016021 // integral to membrane // non-traceable author statement /// 0016021 // integral to membrane // inferred from electronic annotation	0004190 // aspartic-type endopeptidase activity // inferred from direct assay /// 0004190 // aspartic-type endopeptidase activity // inferred from electronic annotation /// 0008233 // peptidase activity // inferred from electronic annotation /// 0016787 // hydrolase activity // inferred from electronic annotation	chr21:41461597-41570391 (+) // 94.25 // q22.3
BACH1	571	204194_at	-1.74024	-1.30959	0006350 // transcription // inferred from electronic annotation /// 0006355 // regulation of transcription, DNA-dependent // inferred from electronic annotation /// 0045449 // regulation of transcription // inferred from electronic annotation	0005634 // nucleus // inferred from direct assay /// 0005634 // nucleus // inferred from electronic annotation /// 0005730 // nucleolus // inferred from direct assay /// 0005829 // cytosol // inferred from direct assay	0003677 // DNA binding // inferred from electronic annotation /// 0003700 // transcription factor activity // traceable author statement /// 0003700 // transcription factor activity // inferred from electronic annotation /// 0005515 // protein binding // inferred from electronic annotation /// 0005515 // protein binding // inferred from physical interaction /// 0043565 // sequence-specific DNA bi…	chr21:29593086-29640177 (+) // 99.2 // q21.3
BAG1	573	229720_at	-1.36179	-1.07534	0006464 // protein modification process // inferred from electronic annotation /// 0006915 // apoptosis // inferred from electronic annotation /// 0006916 // anti-apoptosis // traceable author statement /// 0007166 // cell surface receptor linked signal transduction // traceable author statement	0005634 // nucleus // inferred from electronic annotation /// 0005634 // nucleus // inferred from direct assay /// 0005737 // cytoplasm // traceable author statement /// 0005737 // cytoplasm // inferred from electronic annotation	0005057 // receptor signaling protein activity // traceable author statement /// 0005515 // protein binding // inferred from physical interaction /// 0005515 // protein binding // inferred from electronic annotation
BAG2	9532	209406_at	1.47024	1.27073	0006457 // protein folding // traceable author statement /// 0006915 // apoptosis // inferred from electronic annotation /// 0019538 // protein metabolic process // inferred from direct assay		0005515 // protein binding // inferred from physical interaction /// 0005515 // protein binding // inferred from electronic annotation	chr6:57145292-57157328 (+) // 99.15 // p12.1
BAIAP2L2	80115	221178_at	-1.12912	-1.13003	0007165 // signal transduction // inferred from electronic annotation /// 0046847 // filopodium assembly // inferred from electronic annotation	0005634 // nucleus // inferred from direct assay /// 0005737 // cytoplasm // inferred from direct assay /// 0005739 // mitochondrion // inferred from direct assay	0008093 // cytoskeletal adaptor activity // inferred from electronic annotation /// 0017124 // SH3 domain binding // inferred from electronic annotation	chr22:36817613-36836578 (-) // 56.66 // q13.1
BARD1	580	205345_at	3.00911	2.75742	0001894 // tissue homeostasis // traceable author statement /// 0006974 // response to DNA damage stimulus // non-traceable author statement /// 0007050 // cell cycle arrest // non-traceable author statement /// 0016567 // protein ubiquitination // non-traceable author statement /// 0031441 // negative regulation of mRNA 3'-end processing // non-traceable author statement /// 0042325 // regulatio…	0000151 // ubiquitin ligase complex // non-traceable author statement /// 0005622 // intracellular // inferred from electronic annotation /// 0005634 // nucleus // inferred from direct assay /// 0005634 // nucleus // inferred from mutant phenotype /// 0005634 // nucleus // inferred from electronic annotation /// 0005737 // cytoplasm // inferred from direct assay /// 0031436 // BRCA1-BARD1 complex…	0003723 // RNA binding // inferred from direct assay /// 0004842 // ubiquitin-protein ligase activity // non-traceable author statement /// 0005515 // protein binding // inferred from physical interaction /// 0005515 // protein binding // inferred from electronic annotation /// 0008270 // zinc ion binding // inferred from electronic annotation /// 0019900 // kinase binding // non-traceable author…	chr2:215301521-215382611 (-) // 99.88 // q35
BAX	581	208478_s_at	1.81612	1.55819	0001101 // response to acid // inferred from electronic annotation /// 0001541 // ovarian follicle development // inferred from electronic annotation /// 0001777 // T cell homeostatic proliferation // inferred from electronic annotation /// 0001783 // B cell apoptosis // inferred from direct assay /// 0001783 // B cell apoptosis // inferred from expression pattern /// 0001822 // kidney developmen…	0005622 // intracellular // inferred from electronic annotation /// 0005625 // soluble fraction // inferred from electronic annotation /// 0005737 // cytoplasm // inferred from electronic annotation /// 0005739 // mitochondrion // inferred from direct assay /// 0005739 // mitochondrion // inferred from electronic annotation /// 0005741 // mitochondrial outer membrane // not recorded /// 0005741 /…	0005515 // protein binding // inferred from physical interaction /// 0005515 // protein binding // inferred from sequence or structural similarity /// 0005515 // protein binding // inferred from electronic annotation /// 0008289 // lipid binding // inferred from direct assay /// 0042802 // identical protein binding // inferred from physical interaction /// 0042803 // protein homodimerization acti…	chr19:54150615-54156166 (+) // 86.45 // q13.33
BBC3	27113	211692_s_at	-1.85824	-1.68765	0001836 // release of cytochrome c from mitochondria // inferred from direct assay /// 0006915 // apoptosis // inferred from direct assay /// 0006915 // apoptosis // inferred from electronic annotation /// 0006917 // induction of apoptosis // inferred from direct assay /// 0006919 // activation of caspase activity // inferred from direct assay /// 0042771 // DNA damage response, signal transducti…	0005739 // mitochondrion // inferred from direct assay /// 0005739 // mitochondrion // inferred from electronic annotation /// 0005741 // mitochondrial outer membrane // not recorded	0005515 // protein binding // inferred from physical interaction	chr19:52415923-52426291 (-) // 87.99 // q13.32
BCAP29	55973	230150_at	-1.71758	-1.61121	0006810 // transport // inferred from electronic annotation /// 0006886 // intracellular protein transport // inferred from electronic annotation /// 0006915 // apoptosis // inferred from electronic annotation /// 0015031 // protein transport // inferred from electronic annotation /// 0016192 // vesicle-mediated transport // inferred from electronic annotation	0005783 // endoplasmic reticulum // inferred from electronic annotation /// 0005789 // endoplasmic reticulum membrane // inferred from electronic annotation /// 0016020 // membrane // inferred from electronic annotation /// 0016021 // integral to membrane // inferred from electronic annotation	0004872 // receptor activity // inferred from electronic annotation	chr7:107050356-107050998 (+) // 21.3 // q22.3
BCCIP	56647	227896_at	1.7347	1.67048	0000079 // regulation of cyclin-dependent protein kinase activity // traceable author statement /// 0006281 // DNA repair // inferred from electronic annotation /// 0006974 // response to DNA damage stimulus // inferred from electronic annotation /// 0007049 // cell cycle // inferred from electronic annotation	0005634 // nucleus // traceable author statement /// 0005634 // nucleus // inferred from electronic annotation	0005515 // protein binding // inferred from physical interaction	chr10:127520870-127521366 (+) // 7.44 // q26.2
BCL11B	64919	219528_s_at	-2.8071	-2.80741	0006350 // transcription // inferred from electronic annotation /// 0006355 // regulation of transcription, DNA-dependent // inferred from electronic annotation /// 0007409 // axonogenesis // inferred from electronic annotation /// 0008285 // negative regulation of cell proliferation // inferred from electronic annotation /// 0009791 // post-embryonic development // inferred from electronic annot…	0005622 // intracellular // inferred from electronic annotation /// 0005634 // nucleus // inferred from electronic annotation	0003676 // nucleic acid binding // inferred from electronic annotation /// 0008270 // zinc ion binding // inferred from electronic annotation /// 0046872 // metal ion binding // inferred from electronic annotation	chr14:98705376-98807575 (-) // 92.12 // q32.2
BCL11B	64919	222895_s_at	-3.73058	-3.70878	0006350 // transcription // inferred from electronic annotation /// 0006355 // regulation of transcription, DNA-dependent // inferred from electronic annotation /// 0007409 // axonogenesis // inferred from electronic annotation /// 0008285 // negative regulation of cell proliferation // inferred from electronic annotation /// 0009791 // post-embryonic development // inferred from electronic annot…	0005622 // intracellular // inferred from electronic annotation /// 0005634 // nucleus // inferred from electronic annotation	0003676 // nucleic acid binding // inferred from electronic annotation /// 0008270 // zinc ion binding // inferred from electronic annotation /// 0046872 // metal ion binding // inferred from electronic annotation	chr14:98705379-98807575 (-) // 91.86 // q32.2
BCS1L	617	207618_s_at	1.31945	1.07243	0007005 // mitochondrion organization // inferred from mutant phenotype /// 0007605 // sensory perception of sound // inferred from electronic annotation /// 0032981 // mitochondrial respiratory chain complex I assembly // inferred from mutant phenotype /// 0033617 // mitochondrial respiratory chain complex IV assembly // inferred from mutant phenotype /// 0034551 // mitochondrial respiratory cha…	0005739 // mitochondrion // inferred from direct assay /// 0005739 // mitochondrion // inferred from electronic annotation /// 0005743 // mitochondrial inner membrane // inferred from electronic annotation /// 0005750 // mitochondrial respiratory chain complex III // traceable author statement /// 0016020 // membrane // inferred from electronic annotation /// 0016021 // integral to membrane // in…	0000166 // nucleotide binding // inferred from electronic annotation /// 0005524 // ATP binding // inferred from electronic annotation /// 0017111 // nucleoside-triphosphatase activity // inferred from electronic annotation	chr2:219232703-219236409 (+) // 98.48 // q35
BDH2	56898	218285_s_at	1.42447	2.02474	0006635 // fatty acid beta-oxidation // inferred from direct assay /// 0008152 // metabolic process // inferred from electronic annotation /// 0055114 // oxidation reduction // inferred from electronic annotation	0005737 // cytoplasm // inferred from direct assay /// 0005737 // cytoplasm // inferred from electronic annotation /// 0005739 // mitochondrion // inferred from direct assay	0003824 // catalytic activity // inferred from electronic annotation /// 0003858 // 3-hydroxybutyrate dehydrogenase activity // inferred from direct assay /// 0003858 // 3-hydroxybutyrate dehydrogenase activity // inferred from electronic annotation /// 0005488 // binding // inferred from electronic annotation /// 0016491 // oxidoreductase activity // inferred from electronic annotation /// 00512…	chr6:99729281-99730302 (+) // 94.56 // q16.2 /// chr4:104220082-104240428 (-) // 97.61 // q24
BDNF	627	206382_s_at	-2.62834	-2.6197	0001657 // ureteric bud development // inferred from electronic annotation /// 0006916 // anti-apoptosis // inferred from electronic annotation /// 0007399 // nervous system development // traceable author statement /// 0007406 // negative regulation of neuroblast proliferation // inferred from electronic annotation /// 0007411 // axon guidance // inferred from electronic annotation /// 0007412 /…	0005576 // extracellular region // inferred from electronic annotation /// 0016023 // cytoplasmic membrane-bounded vesicle // inferred from electronic annotation	0005102 // receptor binding // inferred from electronic annotation /// 0005515 // protein binding // inferred from electronic annotation /// 0005515 // protein binding // inferred from physical interaction /// 0008083 // growth factor activity // traceable author statement /// 0008083 // growth factor activity // inferred from electronic annotation	chr11:27635638-27678552 (-) // 96.63 // p14.1
BET1L	51272	223023_at	-1.22094	-1.49036	0006810 // transport // inferred from electronic annotation /// 0015031 // protein transport // inferred from electronic annotation /// 0042147 // retrograde transport, endosome to Golgi // inferred from direct assay	0000139 // Golgi membrane // inferred from electronic annotation /// 0005768 // endosome // inferred from direct assay /// 0005794 // Golgi apparatus // inferred from direct assay /// 0005794 // Golgi apparatus // inferred from electronic annotation /// 0016020 // membrane // inferred from electronic annotation /// 0016021 // integral to membrane // inferred from electronic annotation /// 0031201…	0005484 // SNAP receptor activity // inferred from direct assay	chr11:192941-194995 (-) // 98.18 // p15.5
BICD1	636	1556051_a_at	-1.19059	-1.22527	0006396 // RNA processing // traceable author statement /// 0006810 // transport // inferred from electronic annotation /// 0008298 // intracellular mRNA localization // non-traceable author statement /// 0009653 // anatomical structure morphogenesis // traceable author statement	0005794 // Golgi apparatus // inferred from electronic annotation /// 0005856 // cytoskeleton // non-traceable author statement	0005200 // structural constituent of cytoskeleton // traceable author statement /// 0005488 // binding // inferred from electronic annotation /// 0005515 // protein binding // inferred from electronic annotation	chr12:32378744-32424781 (+) // 99.74 // p11.21
BID	637	211725_s_at	1.24412	1.15389	0001836 // release of cytochrome c from mitochondria // inferred from direct assay /// 0006915 // apoptosis // inferred from electronic annotation /// 0008625 // induction of apoptosis via death domain receptors // traceable author statement /// 0008633 // activation of pro-apoptotic gene products // not recorded /// 0008637 // apoptotic mitochondrial changes // traceable author statement /// 004…	0005624 // membrane fraction // traceable author statement /// 0005737 // cytoplasm // inferred from electronic annotation /// 0005737 // cytoplasm // inferred from direct assay /// 0005739 // mitochondrion // traceable author statement /// 0005739 // mitochondrion // inferred from direct assay /// 0005739 // mitochondrion // inferred from electronic annotation /// 0005741 // mitochondrial outer …	0005123 // death receptor binding // traceable author statement /// 0005515 // protein binding // inferred from sequence or structural similarity /// 0005515 // protein binding // inferred from electronic annotation /// 0005515 // protein binding // inferred from physical interaction	chr1:8843650-8849138 (+) // 54.1 // p36.23 /// chr22:16598139-16637220 (-) // 40.21 // q11.21
BIRC5	332	210334_x_at	1.729	1.57066	0000086 // G2/M transition of mitotic cell cycle // inferred from sequence or structural similarity /// 0000910 // cytokinesis // inferred from sequence or structural similarity /// 0006915 // apoptosis // inferred from electronic annotation /// 0006916 // anti-apoptosis // inferred from sequence or structural similarity /// 0007049 // cell cycle // inferred from electronic annotation /// 0007067…	0000775 // chromosome, centromeric region // inferred from sequence or structural similarity /// 0000775 // chromosome, centromeric region // inferred from direct assay /// 0000775 // chromosome, centromeric region // inferred from electronic annotation /// 0005622 // intracellular // inferred from electronic annotation /// 0005634 // nucleus // inferred from electronic annotation /// 0005634 // …	0004866 // endopeptidase inhibitor activity // inferred from electronic annotation /// 0004869 // cysteine-type endopeptidase inhibitor activity // inferred from electronic annotation /// 0004872 // receptor activity // inferred from electronic annotation /// 0004872 // receptor activity // non-traceable author statement /// 0005515 // protein binding // inferred from physical interaction /// 000…	chr17:73721966-73731300 (+) // 87.67 // q25.3
BLM	641	205733_at	3.36679	3.21106	0000079 // regulation of cyclin-dependent protein kinase activity // inferred from mutant phenotype /// 0000085 // G2 phase of mitotic cell cycle // non-traceable author statement /// 0000723 // telomere maintenance // inferred from electronic annotation /// 0000724 // double-strand break repair via homologous recombination // non-traceable author statement /// 0006260 // DNA replication // infer…	0000781 // chromosome, telomeric region // inferred from direct assay /// 0000800 // lateral element // inferred from direct assay /// 0001673 // male germ cell nucleus // inferred from electronic annotation /// 0005622 // intracellular // inferred from electronic annotation /// 0005634 // nucleus // inferred from electronic annotation /// 0005634 // nucleus // inferred from direct assay /// 0005…	0000166 // nucleotide binding // inferred from electronic annotation /// 0000405 // bubble DNA binding // inferred from direct assay /// 0000739 // DNA strand annealing activity // inferred from direct assay /// 0002039 // p53 binding // inferred from physical interaction /// 0003676 // nucleic acid binding // inferred from electronic annotation /// 0003677 // DNA binding // inferred from electro…	chr15:89061605-89159601 (+) // 99.48 // q26.1
BLMH	642	202179_at	2.85944	2.36956	0006508 // proteolysis // traceable author statement /// 0006508 // proteolysis // inferred from electronic annotation /// 0009636 // response to toxin // inferred from electronic annotation /// 0042493 // response to drug // inferred from electronic annotation	0005625 // soluble fraction // inferred from electronic annotation /// 0005634 // nucleus // traceable author statement /// 0005737 // cytoplasm // traceable author statement /// 0005737 // cytoplasm // inferred from electronic annotation	0004177 // aminopeptidase activity // traceable author statement /// 0004180 // carboxypeptidase activity // traceable author statement /// 0004197 // cysteine-type endopeptidase activity // traceable author statement /// 0004197 // cysteine-type endopeptidase activity // inferred from electronic annotation /// 0008233 // peptidase activity // inferred from electronic annotation /// 0008234 // cy…	chr17:25599674-25643042 (-) // 99.95 // q11.2
BLVRA	644	203771_s_at	4.05641	3.96624	0008152 // metabolic process // inferred from electronic annotation /// 0042167 // heme catabolic process // traceable author statement /// 0042167 // heme catabolic process // inferred from electronic annotation /// 0055114 // oxidation reduction // inferred from direct assay /// 0055114 // oxidation reduction // inferred from electronic annotation	0005737 // cytoplasm // inferred from electronic annotation	0003824 // catalytic activity // inferred from electronic annotation /// 0004074 // biliverdin reductase activity // inferred from direct assay /// 0004074 // biliverdin reductase activity // inferred from electronic annotation /// 0005488 // binding // inferred from electronic annotation /// 0008270 // zinc ion binding // inferred from electronic annotation /// 0016491 // oxidoreductase activity…	chr7:43764631-43813464 (+) // 92.79 // p13
BLVRA	644	203773_x_at	3.29669	3.24429	0008152 // metabolic process // inferred from electronic annotation /// 0042167 // heme catabolic process // traceable author statement /// 0042167 // heme catabolic process // inferred from electronic annotation /// 0055114 // oxidation reduction // inferred from direct assay /// 0055114 // oxidation reduction // inferred from electronic annotation	0005737 // cytoplasm // inferred from electronic annotation	0003824 // catalytic activity // inferred from electronic annotation /// 0004074 // biliverdin reductase activity // inferred from direct assay /// 0004074 // biliverdin reductase activity // inferred from electronic annotation /// 0005488 // binding // inferred from electronic annotation /// 0008270 // zinc ion binding // inferred from electronic annotation /// 0016491 // oxidoreductase activity…	chr7:43777258-43813461 (+) // 94.77 // p13
BLVRA	644	211729_x_at	3.55256	3.51894	0008152 // metabolic process // inferred from electronic annotation /// 0042167 // heme catabolic process // traceable author statement /// 0042167 // heme catabolic process // inferred from electronic annotation /// 0055114 // oxidation reduction // inferred from direct assay /// 0055114 // oxidation reduction // inferred from electronic annotation	0005737 // cytoplasm // inferred from electronic annotation	0003824 // catalytic activity // inferred from electronic annotation /// 0004074 // biliverdin reductase activity // inferred from direct assay /// 0004074 // biliverdin reductase activity // inferred from electronic annotation /// 0005488 // binding // inferred from electronic annotation /// 0008270 // zinc ion binding // inferred from electronic annotation /// 0016491 // oxidoreductase activity…	chr7:43764803-43813463 (+) // 96.56 // p13
BLZF1	8548	1558560_s_at	-2.42249	-2.15044	0001558 // regulation of cell growth // non-traceable author statement /// 0006357 // regulation of transcription from RNA polymerase II promoter // traceable author statement /// 0006810 // transport // inferred from electronic annotation /// 0008283 // cell proliferation // traceable author statement /// 0015031 // protein transport // inferred from electronic annotation /// 0016192 // vesicle-…	0005634 // nucleus // non-traceable author statement /// 0005634 // nucleus // inferred from electronic annotation /// 0005737 // cytoplasm // non-traceable author statement /// 0005737 // cytoplasm // inferred from electronic annotation /// 0005794 // Golgi apparatus // inferred from electronic annotation /// 0005796 // Golgi lumen // inferred from electronic annotation	0003677 // DNA binding // non-traceable author statement /// 0003700 // transcription factor activity // non-traceable author statement /// 0005515 // protein binding // inferred from electronic annotation	chr1:167630175-167632423 (+) // 74.36 // q24.2
BMP4	652	211518_s_at	1.67404	1.73791	0001501 // skeletal system development // inferred from electronic annotation /// 0001503 // ossification // inferred from electronic annotation /// 0001525 // angiogenesis // inferred from electronic annotation /// 0001649 // osteoblast differentiation // inferred from electronic annotation /// 0001656 // metanephros development // inferred from electronic annotation /// 0001657 // ureteric bud …	0005576 // extracellular region // inferred from electronic annotation /// 0005578 // proteinaceous extracellular matrix // inferred from electronic annotation /// 0005615 // extracellular space // inferred from electronic annotation	0004871 // signal transducer activity // traceable author statement /// 0005125 // cytokine activity // inferred from direct assay /// 0005125 // cytokine activity // inferred from electronic annotation /// 0005515 // protein binding // inferred from physical interaction /// 0005515 // protein binding // inferred from electronic annotation /// 0008083 // growth factor activity // inferred from el…	chr14:53486409-53488674 (-) // 90.14 // q22.2
BOD1L	259282	225821_s_at	-1.18089	-1.09172			0003677 // DNA binding // inferred from electronic annotation	chr4:13179459-13182610 (-) // 72.55 // p15.33
BOD1L	259282	235009_at	-1.37195	-1.60404			0003677 // DNA binding // inferred from electronic annotation	chr4:13214534-13230714 (-) // 97.73 // p15.33
BOP1	23246	212563_at	1.44282	1.07582	0000463 // maturation of LSU-rRNA from tricistronic rRNA transcript (SSU-rRNA, 5.8S rRNA, LSU-rRNA) // inferred from mutant phenotype /// 0006364 // rRNA processing // inferred from electronic annotation /// 0008283 // cell proliferation // non-traceable author statement /// 0042254 // ribosome biogenesis // inferred by curator /// 0042254 // ribosome biogenesis // inferred from electronic annota…	0005634 // nucleus // inferred from electronic annotation /// 0030529 // ribonucleoprotein complex // inferred from direct assay	0005515 // protein binding // inferred from physical interaction	chr8:145456867-145485928 (-) // 97.33 // q24.3 /// chr8:145388994-145391964 (-) // 78.62 // q24.3
BPGM	669	203502_at	1.56101	1.54978	0005975 // carbohydrate metabolic process // non-traceable author statement /// 0006096 // glycolysis // inferred from electronic annotation /// 0007585 // respiratory gaseous exchange // traceable author statement /// 0008152 // metabolic process // inferred from electronic annotation /// 0048821 // erythrocyte development // inferred from electronic annotation		0003824 // catalytic activity // inferred from electronic annotation /// 0004082 // bisphosphoglycerate mutase activity // traceable author statement /// 0004082 // bisphosphoglycerate mutase activity // inferred from electronic annotation /// 0004083 // 2,3-bisphospho-D-glycerate 2-phosphohydrolase activity // inferred from electronic annotation /// 0004619 // phosphoglycerate mutase activity //…	chr7:133996736-134015105 (+) // 94.02 // q33
BPHL	670	205750_at	1.22087	1.57639	0005975 // carbohydrate metabolic process // inferred from electronic annotation /// 0006519 // cellular amino acid and derivative metabolic process // traceable author statement /// 0006974 // response to DNA damage stimulus // inferred from electronic annotation /// 0009636 // response to toxin // traceable author statement /// 0016045 // detection of bacterium // inferred from electronic annot…	0005634 // nucleus // inferred from electronic annotation /// 0005737 // cytoplasm // inferred from electronic annotation /// 0005737 // cytoplasm // traceable author statement /// 0005739 // mitochondrion // inferred from sequence or structural similarity /// 0005829 // cytosol // inferred from electronic annotation	0003824 // catalytic activity // inferred from electronic annotation /// 0004649 // poly(ADP-ribose) glycohydrolase activity // inferred from direct assay /// 0004649 // poly(ADP-ribose) glycohydrolase activity // inferred from electronic annotation /// 0004649 // poly(ADP-ribose) glycohydrolase activity // traceable author statement /// 0016787 // hydrolase activity // inferred from electronic a…	chr6:3064040-3098279 (+) // 71.86 // p25.2
BPNT1	10380	1554575_a_at	1.24793	1.27611	0006139 // nucleobase, nucleoside, nucleotide and nucleic acid metabolic process // traceable author statement /// 0007399 // nervous system development // traceable author statement	0005829 // cytosol // not recorded	0000287 // magnesium ion binding // inferred from electronic annotation /// 0004437 // inositol or phosphatidylinositol phosphatase activity // inferred from electronic annotation /// 0008441 // 3'(2'),5'-bisphosphate nucleotidase activity // not recorded /// 0008441 // 3'(2'),5'-bisphosphate nucleotidase activity // traceable author statement /// 0008441 // 3'(2'),5'-bisphosphate nucleotidase ac…	chr1:218297695-218329753 (-) // 92.66 // q41
BRD4	23476	202103_at	-1.20377	-1.45426		0005634 // nucleus // inferred from electronic annotation	0005515 // protein binding // inferred from physical interaction	chr19:15218789-15252262 (-) // 94.25 // p13.12
BRIP1	83990	221703_at	3.14175	3.27291	0000077 // DNA damage checkpoint // non-traceable author statement /// 0006139 // nucleobase, nucleoside, nucleotide and nucleic acid metabolic process // inferred from electronic annotation /// 0006281 // DNA repair // inferred from electronic annotation /// 0006302 // double-strand break repair // non-traceable author statement /// 0006357 // regulation of transcription from RNA polymerase II p…	0005634 // nucleus // non-traceable author statement /// 0005634 // nucleus // inferred from direct assay /// 0005634 // nucleus // inferred from electronic annotation /// 0005737 // cytoplasm // inferred from direct assay	0000166 // nucleotide binding // inferred from electronic annotation /// 0003676 // nucleic acid binding // inferred from electronic annotation /// 0003677 // DNA binding // non-traceable author statement /// 0003677 // DNA binding // inferred from electronic annotation /// 0004003 // ATP-dependent DNA helicase activity // non-traceable author statement /// 0004003 // ATP-dependent DNA helicase a…	chr17:57114766-57295537 (-) // 93.53 // q23.2
BRMS1L	84312	224484_s_at	1.73421	1.68631	0006350 // transcription // inferred from electronic annotation /// 0006355 // regulation of transcription, DNA-dependent // inferred from electronic annotation /// 0040008 // regulation of growth // inferred from electronic annotation	0005634 // nucleus // inferred from electronic annotation		chr14:35365366-35409625 (+) // 97.99 // q13.2
BRWD1	54014	231960_at	-1.56662	-1.51907	0006350 // transcription // inferred from electronic annotation /// 0006355 // regulation of transcription, DNA-dependent // inferred from electronic annotation /// 0006357 // regulation of transcription from RNA polymerase II promoter // inferred from electronic annotation	0005634 // nucleus // inferred from direct assay /// 0005634 // nucleus // inferred from electronic annotation /// 0005737 // cytoplasm // inferred from electronic annotation	0005515 // protein binding // inferred from electronic annotation /// 0030528 // transcription regulator activity // inferred from electronic annotation	chr21:39479271-39481857 (-) // 93.18 // q22.2
BST2	684	201641_at	-1.32181	-1.30337	0006959 // humoral immune response // traceable author statement /// 0007267 // cell-cell signaling // traceable author statement /// 0007275 // multicellular organismal development // traceable author statement /// 0008283 // cell proliferation // traceable author statement /// 0009615 // response to virus // inferred from electronic annotation /// 0042113 // B cell activation // inferred from e…	0005794 // Golgi apparatus // inferred from electronic annotation /// 0005886 // plasma membrane // inferred from electronic annotation /// 0005887 // integral to plasma membrane // traceable author statement /// 0016020 // membrane // inferred from electronic annotation /// 0016021 // integral to membrane // inferred from electronic annotation /// 0031225 // anchored to membrane // inferred from…	0004871 // signal transducer activity // inferred from mutant phenotype	chr19:17374755-17377384 (-) // 95.32 // p13.11
BTBD11	121551	228570_at	3.63211	4.71387		0016020 // membrane // inferred from electronic annotation /// 0016021 // integral to membrane // inferred from electronic annotation	0003677 // DNA binding // inferred from electronic annotation /// 0005515 // protein binding // inferred from electronic annotation	chr12:106576764-106577547 (+) // 97.51 // q23.3
BTBD7	55727	220297_at	1.56532	1.40455			0005515 // protein binding // inferred from electronic annotation	chr14:92829956-92869120 (-) // 55.05 // q32.13
BTC	685	241412_at	-1.50739	-1.15401	0008283 // cell proliferation // inferred from electronic annotation /// 0008284 // positive regulation of cell proliferation // traceable author statement /// 0008284 // positive regulation of cell proliferation // inferred from electronic annotation /// 0043066 // negative regulation of apoptosis // inferred from electronic annotation	0005576 // extracellular region // inferred from electronic annotation /// 0005625 // soluble fraction // traceable author statement /// 0005886 // plasma membrane // inferred from electronic annotation /// 0016020 // membrane // inferred from electronic annotation /// 0016021 // integral to membrane // inferred from electronic annotation	0005154 // epidermal growth factor receptor binding // traceable author statement /// 0008083 // growth factor activity // traceable author statement /// 0008083 // growth factor activity // inferred from electronic annotation	chr4:75888995-75889451 (-) // 89.79 // q13.3
BTG1	694	200920_s_at	-3.50266	-2.27027	0006479 // protein amino acid methylation // inferred from electronic annotation /// 0008285 // negative regulation of cell proliferation // inferred from direct assay /// 0016477 // cell migration // non-traceable author statement /// 0030308 // negative regulation of cell growth // non-traceable author statement /// 0042981 // regulation of apoptosis // inferred from mutant phenotype /// 004544…	0005634 // nucleus // inferred from direct assay /// 0005634 // nucleus // inferred from mutant phenotype /// 0005737 // cytoplasm // inferred from mutant phenotype /// 0005737 // cytoplasm // inferred from direct assay	0003712 // transcription cofactor activity // non-traceable author statement /// 0005515 // protein binding // inferred from electronic annotation /// 0005515 // protein binding // inferred from physical interaction /// 0019899 // enzyme binding // inferred from physical interaction /// 0019900 // kinase binding // non-traceable author statement	chr12:91061031-91063887 (-) // 91.13 // q21.33
BTG1	694	200921_s_at	-3.44141	-2.40902	0006479 // protein amino acid methylation // inferred from electronic annotation /// 0008285 // negative regulation of cell proliferation // inferred from direct assay /// 0016477 // cell migration // non-traceable author statement /// 0030308 // negative regulation of cell growth // non-traceable author statement /// 0042981 // regulation of apoptosis // inferred from mutant phenotype /// 004544…	0005634 // nucleus // inferred from direct assay /// 0005634 // nucleus // inferred from mutant phenotype /// 0005737 // cytoplasm // inferred from mutant phenotype /// 0005737 // cytoplasm // inferred from direct assay	0003712 // transcription cofactor activity // non-traceable author statement /// 0005515 // protein binding // inferred from electronic annotation /// 0005515 // protein binding // inferred from physical interaction /// 0019899 // enzyme binding // inferred from physical interaction /// 0019900 // kinase binding // non-traceable author statement	chr12:91061033-91063751 (-) // 95.23 // q21.33
BTG3	10950	215425_at	-1.14491	-1.1768	0008285 // negative regulation of cell proliferation // traceable author statement /// 0045930 // negative regulation of mitotic cell cycle // inferred from direct assay	0005737 // cytoplasm // inferred from direct assay		chr21:17885449-17889192 (+) // 84.06 // q21.1
BTN3A3	10384	204821_at	1.39318	2.74533		0016020 // membrane // inferred from electronic annotation /// 0016021 // integral to membrane // inferred from electronic annotation		chr6:26548759-26561618 (+) // 83.21 // p22.1
BTN3A3	10384	38241_at	1.92371	2.93524		0016020 // membrane // inferred from electronic annotation /// 0016021 // integral to membrane // inferred from electronic annotation		chr6:26548759-26561582 (+) // 84.37 // p22.1
BTNL9	153579	229985_at	-1.68645	-2.3422		0016020 // membrane // inferred from electronic annotation /// 0016021 // integral to membrane // inferred from electronic annotation		chr5:180414370-180414922 (+) // 82.73 // q35.3
BTNL9	153579	230992_at	-2.12233	-2.26482		0016020 // membrane // inferred from electronic annotation /// 0016021 // integral to membrane // inferred from electronic annotation		chr5:180417742-180418420 (+) // 76.33 // q35.3
BUB1	699	209642_at	1.28441	1.13668	0006468 // protein amino acid phosphorylation // inferred from electronic annotation /// 0007049 // cell cycle // inferred from electronic annotation /// 0007067 // mitosis // inferred from electronic annotation /// 0007093 // mitotic cell cycle checkpoint // traceable author statement /// 0007094 // mitotic cell cycle spindle assembly checkpoint // traceable author statement /// 0008283 // cell …	0000775 // chromosome, centromeric region // inferred from electronic annotation /// 0000776 // kinetochore // inferred from electronic annotation /// 0000776 // kinetochore // inferred from direct assay /// 0000776 // kinetochore // traceable author statement /// 0000777 // condensed chromosome kinetochore // inferred from electronic annotation /// 0000780 // condensed nuclear chromosome, centro…	0000166 // nucleotide binding // inferred from electronic annotation /// 0004672 // protein kinase activity // inferred from electronic annotation /// 0004672 // protein kinase activity // traceable author statement /// 0004674 // protein serine/threonine kinase activity // inferred from electronic annotation /// 0005524 // ATP binding // inferred from electronic annotation /// 0016301 // kinase …	chr2:111111990-111152076 (-) // 99.4 // q13
BUB3	9184	201457_x_at	1.44298	1.36393	0000070 // mitotic sister chromatid segregation // inferred from electronic annotation /// 0007059 // chromosome segregation // inferred from electronic annotation /// 0007067 // mitosis // traceable author statement /// 0007093 // mitotic cell cycle checkpoint // traceable author statement /// 0008283 // cell proliferation // traceable author statement /// 0031145 // anaphase-promoting complex-d…	0000776 // kinetochore // traceable author statement /// 0005634 // nucleus // inferred from electronic annotation /// 0005634 // nucleus // inferred from direct assay /// 0005730 // nucleolus // inferred from direct assay /// 0005829 // cytosol // not recorded	0005515 // protein binding // inferred from physical interaction	chr10:124903919-124913522 (+) // 96.51 // q26.13
BUD31	8896	205690_s_at	-1.01279	-1.11131	0006357 // regulation of transcription from RNA polymerase II promoter // traceable author statement	0005634 // nucleus // traceable author statement /// 0005634 // nucleus // inferred from electronic annotation	0003700 // transcription factor activity // traceable author statement /// 0008270 // zinc ion binding // inferred from electronic annotation /// 0046872 // metal ion binding // inferred from electronic annotation	chr7:98844603-98855174 (+) // 81.46 // q22.1
C10orf10	11067	209183_s_at	-1.44183	1.31313		0005739 // mitochondrion // inferred from direct assay		chr10:44791716-44794263 (-) // 92.88 // q11.21
C10orf108	414235	1557548_at	-2.20826	-2.2101				chr10:686016-701108 (+) // 90.19 // p15.3
C10orf119	79892	217905_at	1.44844	1.35391				chr10:121578961-121622256 (-) // 97.52 // q26.11
C10orf119	79892	222464_s_at	1.32829	1.19807				chr10:121580700-121622351 (-) // 94.9 // q26.11
C10orf47	254427	229801_at	-1.463	-1.33909				chr10:11952035-11952987 (+) // 83.17 // p14
C10orf47	254427	230051_at	-1.67357	-1.43024				chr10:11953524-11954280 (+) // 96.42 // p14
C10orf58	84293	224435_at	1.13764	1.77923		0005576 // extracellular region // inferred from electronic annotation /// 0005730 // nucleolus // inferred from direct assay /// 0005737 // cytoplasm // inferred from direct assay		chr10:82170200-82182371 (+) // 74.49 // q23.1
C10orf75	90271	232230_at	1.54768	2.4566				chr10:102123589-102133115 (+) // 48.65 // q24.31
C10orf78	119392	236027_at	1.10987	1.41386				chr10:105872710-105876131 (+) // 65.83 // q25.1
C10orf78	119392	238794_at	1.48171	1.66775				chr10:105871805-105875639 (+) // 84.78 // q25.1
C11orf1	64776	222785_x_at	1.15222	1.34068		0005634 // nucleus // non-traceable author statement /// 0005634 // nucleus // inferred from electronic annotation		chr11:111255433-111261908 (+) // 44.06 // q23.1
C11orf1	64776	231530_s_at	1.16304	1.42603		0005634 // nucleus // non-traceable author statement /// 0005634 // nucleus // inferred from electronic annotation		chr11:111255481-111259835 (+) // 100.0 // q23.1
C11orf54	28970	223268_at	-1.1396	-1.09638		0005634 // nucleus // inferred from electronic annotation /// 0005634 // nucleus // inferred from direct assay	0008270 // zinc ion binding // inferred from electronic annotation /// 0016787 // hydrolase activity // inferred from electronic annotation /// 0016788 // hydrolase activity, acting on ester bonds // inferred from electronic annotation /// 0046872 // metal ion binding // inferred from electronic annotation	chr11:93120108-93135898 (+) // 83.48 // q21
C11orf71	54494	218789_s_at	1.83877	1.36057				chr11:113775003-113776436 (-) // 97.48 // q23.2
C11orf71	54494	222743_s_at	1.62528	1.49128				chr11:113774463-113776454 (-) // 83.95 // q23.2
C11orf74	119710	228249_at	1.31484	1.39116				chr11:36572632-36637398 (+) // 86.91 // p12
C11orf82	220042	228281_at	2.01856	1.51347	0006915 // apoptosis // inferred from electronic annotation /// 0007049 // cell cycle // inferred from electronic annotation /// 0007050 // cell cycle arrest // inferred from electronic annotation	0005634 // nucleus // inferred from electronic annotation /// 0005737 // cytoplasm // inferred from electronic annotation		chr11:82322029-82323345 (+) // 96.02 // q14.1
C11orf9	745	204073_s_at	-5.11408	-5.46021	0045449 // regulation of transcription // inferred from electronic annotation	0016020 // membrane // inferred from electronic annotation /// 0016021 // integral to membrane // inferred from electronic annotation	0003700 // transcription factor activity // inferred from electronic annotation	chr11:61279436-61312565 (+) // 97.08 // q12.2
C12orf24	29902	204521_at	1.89742	1.47204				chr12:109390647-109412571 (+) // 98.47 // q24.11
C12orf26	84190	229018_at	2.1756	2.40774				chr12:81374635-81397145 (+) // 91.46 // q21.31
C12orf28	196446	1556267_at	-6.69335	-6.70019		0005576 // extracellular region // inferred from electronic annotation		chr12:68606703-68638770 (+) // 98.08 // q15
C12orf29	91298	228378_at	1.86729	1.76				chr12:86953659-86966359 (+) // 66.36 // q21.32
C12orf4	57102	218374_s_at	1.50462	1.44848				chr12:4468845-4517878 (-) // 100.0 // p13.32
C12orf48	55010	220060_s_at	2.06261	1.98534		0005634 // nucleus // inferred from electronic annotation /// 0005737 // cytoplasm // inferred from electronic annotation	0003677 // DNA binding // inferred from electronic annotation	chr12:101038154-101115421 (+) // 98.99 // q23.2
C12orf48	55010	227928_at	2.13293	1.95515		0005634 // nucleus // inferred from electronic annotation /// 0005737 // cytoplasm // inferred from electronic annotation	0003677 // DNA binding // inferred from electronic annotation	chr12:101114020-101115428 (+) // 95.71 // q23.2
C12orf60	144608	229888_at	2.66627	2.24616				chr12:14867058-14868056 (+) // 96.64 // p12.3
C13orf15	28984	218723_s_at	1.59801	1.45695	0000079 // regulation of cyclin-dependent protein kinase activity // traceable author statement /// 0007049 // cell cycle // inferred from electronic annotation	0005634 // nucleus // inferred from electronic annotation /// 0005737 // cytoplasm // traceable author statement /// 0005737 // cytoplasm // inferred from electronic annotation /// 0005813 // centrosome // inferred from electronic annotation	0005515 // protein binding // inferred from electronic annotation	chr13:40929711-40943007 (+) // 96.31 // q14.11
C13orf23	80209	218420_s_at	-1.19262	-1.43844				chr13:38483280-38496683 (-) // 99.69 // q13.3
C13orf23	80209	225887_at	-1.42171	-1.41048				chr13:38482001-38496068 (-) // 95.8 // q13.3
C13orf27	93081	213346_at	2.06861	1.64857				chr13:102216465-102220621 (-) // 85.07 // q33.1
C13orf31	144811	228937_at	-1.5887	-1.25822				chr13:43365405-43366067 (+) // 77.13 // q14.11
C14orf1	11161	202562_s_at	2.19351	2.02713	0006694 // steroid biosynthetic process // inferred from electronic annotation /// 0008610 // lipid biosynthetic process // inferred from electronic annotation /// 0016126 // sterol biosynthetic process // inferred from electronic annotation	0005783 // endoplasmic reticulum // inferred from electronic annotation /// 0005789 // endoplasmic reticulum membrane // inferred from electronic annotation /// 0016020 // membrane // inferred from electronic annotation /// 0016021 // integral to membrane // non-traceable author statement /// 0016021 // integral to membrane // inferred from electronic annotation /// 0030133 // transport vesicle /…		chr14:75186991-75196949 (-) // 82.92 // q24.3
C14orf1	11161	217188_s_at	2.35994	2.23153	0006694 // steroid biosynthetic process // inferred from electronic annotation /// 0008610 // lipid biosynthetic process // inferred from electronic annotation /// 0016126 // sterol biosynthetic process // inferred from electronic annotation	0005783 // endoplasmic reticulum // inferred from electronic annotation /// 0005789 // endoplasmic reticulum membrane // inferred from electronic annotation /// 0016020 // membrane // inferred from electronic annotation /// 0016021 // integral to membrane // non-traceable author statement /// 0016021 // integral to membrane // inferred from electronic annotation /// 0030133 // transport vesicle /…		chr14:75187650-75196967 (-) // 100.0 // q24.3
C14orf119	55017	223060_at	1.25294	1.23629		0005737 // cytoplasm // inferred from direct assay /// 0005739 // mitochondrion // inferred from direct assay		chr14:22634553-22637538 (+) // 99.68 // q11.2
C14orf126	112487	1553801_a_at	1.20505	1.21454	0019478 // D-amino acid catabolic process // inferred from electronic annotation	0005737 // cytoplasm // inferred from electronic annotation	0016787 // hydrolase activity // inferred from electronic annotation /// 0016788 // hydrolase activity, acting on ester bonds // inferred from electronic annotation	chr14:30985948-30996382 (-) // 70.6 // q12
C14orf126	112487	227158_at	1.29257	1.27823	0019478 // D-amino acid catabolic process // inferred from electronic annotation	0005737 // cytoplasm // inferred from electronic annotation	0016787 // hydrolase activity // inferred from electronic annotation /// 0016788 // hydrolase activity, acting on ester bonds // inferred from electronic annotation	chr14:30984995-30986947 (-) // 58.5 // q12
C14orf128	84837	228889_at	3.56332	3.30111				chr14:31614380-31615607 (-) // 89.53 // q12
C14orf142	84520	223273_at	1.42538	1.17725				chr14:92739334-92742957 (-) // 95.18 // q32.12
C14orf143	90141	214264_s_at	2.5954	2.81037			0005509 // calcium ion binding // inferred from electronic annotation	chr14:89333221-89490654 (-) // 92.98 // q32.11
C14orf145	145508	244033_at	3.47591	3.66671		0005634 // nucleus // inferred from direct assay /// 0005730 // nucleolus // inferred from direct assay /// 0005737 // cytoplasm // inferred from direct assay		chr14:80032573-80033023 (-) // 98.9 // q31.1
C14orf159	80017	218298_s_at	1.29637	1.59189		0005739 // mitochondrion // inferred from electronic annotation		chr14:90712046-90761449 (+) // 92.31 // q32.12
C14orf169	79697	219526_at	1.49599	1.12304	0006350 // transcription // inferred from electronic annotation /// 0006355 // regulation of transcription, DNA-dependent // inferred from electronic annotation /// 0016568 // chromatin modification // inferred from electronic annotation	0005634 // nucleus // inferred from electronic annotation		chr14:73027421-73029849 (+) // 97.29 // q24.3
C14orf181	400223	229054_at	1.86219	2.00429				chr14:68331216-68331743 (-) // 95.99 // q24.1
C14orf45	80127	220173_at	1.1146	2.00256		0005634 // nucleus // inferred from direct assay /// 0005737 // cytoplasm // inferred from direct assay /// 0005813 // centrosome // inferred from direct assay		chr14:73586209-73602546 (+) // 99.03 // q24.3
C15orf29	79768	232094_at	-1.94911	-1.24989		0005730 // nucleolus // inferred from direct assay	0005488 // binding // inferred from electronic annotation	chr15:32225459-32226986 (-) // 80.94 // q14
C15orf41	84529	224486_s_at	1.45205	1.61421			0005515 // protein binding // inferred from physical interaction	chr15:34659336-34889731 (+) // 97.04 // q14
C15orf41	84529	232506_s_at	2.59668	2.9252			0005515 // protein binding // inferred from physical interaction	chr15:34659126-34826732 (+) // 85.16 // q14
C15orf62	643338	1569065_s_at	-2.15176	-2.15125		0005739 // mitochondrion // inferred from electronic annotation		chr15:38847402-38851937 (+) // 90.9 // q15.1
C16orf13	84326	1554466_a_at	1.90201	1.58838				chr16:624429-626343 (-) // 88.65 // p13.3
C16orf52	730094	244835_at	1.65559	1.36038				chr16:21997385-21997852 (+) // 99.79 // p12.1
C16orf55	124045	230811_at	2.36756	2.59327				chr16:88251804-88263571 (+) // 94.72 // q24.3
C16orf72	29035	228373_at	-1.09611	-1.5988				chr16:9120470-9121055 (+) // 97.17 // p13.2
C16orf75	116028	226456_at	3.20195	3.47531	0006260 // DNA replication // inferred from electronic annotation	0005634 // nucleus // inferred from electronic annotation	0003677 // DNA binding // inferred from electronic annotation	chr16:11346806-11353118 (+) // 94.15 // p13.13
C16orf88	400506	213237_at	1.32962	1.10525		0005634 // nucleus // inferred from electronic annotation		chr16:19625174-19637027 (-) // 79.02 // p12.3
C17orf42	79736	219146_at	1.35834	1.1517			0003676 // nucleic acid binding // inferred from electronic annotation	chr17:26250130-26257379 (-) // 98.59 // q11.2
C17orf61	254863	227063_at	1.97667	1.92938		0005743 // mitochondrial inner membrane // inferred from electronic annotation /// 0016020 // membrane // inferred from electronic annotation /// 0016021 // integral to membrane // inferred from electronic annotation		chr17:7247017-7248145 (-) // 95.15 // p13.1
C17orf91	84981	214696_at	-1.52084	-1.62458				chr17:1561831-1566244 (-) // 68.39 // p13.3
C18orf10	25941	212055_at	2.6928	2.64051		0005737 // cytoplasm // inferred from electronic annotation /// 0005856 // cytoskeleton // inferred from electronic annotation /// 0005874 // microtubule // inferred from electronic annotation		chr18:32629587-32662985 (-) // 90.47 // q12.2
C18orf10	25941	213616_at	1.72504	1.39035		0005737 // cytoplasm // inferred from electronic annotation /// 0005856 // cytoskeleton // inferred from electronic annotation /// 0005874 // microtubule // inferred from electronic annotation		chr18:32620469-32662706 (-) // 67.26 // q12.2
C18orf10	25941	213617_s_at	2.12918	2.06528		0005737 // cytoplasm // inferred from electronic annotation /// 0005856 // cytoskeleton // inferred from electronic annotation /// 0005874 // microtubule // inferred from electronic annotation		chr18:32620469-32662706 (-) // 67.26 // q12.2
C18orf55	29090	223181_at	1.63062	1.23578	0006810 // transport // inferred from electronic annotation /// 0015031 // protein transport // inferred from electronic annotation /// 0065002 // intracellular protein transmembrane transport // inferred from electronic annotation	0005739 // mitochondrion // inferred from electronic annotation /// 0016020 // membrane // inferred from electronic annotation /// 0016021 // integral to membrane // inferred from electronic annotation /// 0031966 // mitochondrial membrane // inferred from electronic annotation		chr18:69966765-69977000 (+) // 98.64 // q22.3
C19orf51	352909	230033_at	2.25547	1.80953				chr19:60361844-60363197 (-) // 94.77 // q13.42
C19orf62	29086	221711_s_at	1.475	1.4515		0005635 // nuclear envelope // inferred from electronic annotation	0005515 // protein binding // inferred from physical interaction	chr19:17239251-17251144 (+) // 98.21 // p13.11
C19orf66	55337	1555491_a_at	-1.60142	-1.18795				chr19:10058015-10064596 (+) // 94.52 // p13.2
C19orf66	55337	218429_s_at	-1.90236	-1.44386				chr19:10058008-10064918 (+) // 97.7 // p13.2
C19orf66	55337	53720_at	-2.73513	-1.45096				chr19:10062937-10064925 (+) // 89.52 // p13.2
C1orf104	284618	230256_at	1.10515	1.25851				chr1:153553629-153554254 (+) // 41.04 // q22
C1orf107	27042	220251_at	-1.6754	-1.80606	0007275 // multicellular organismal development // inferred from electronic annotation	0005634 // nucleus // inferred from electronic annotation		chr1:208095020-208097531 (+) // 70.3 // q32.2
C1orf112	55732	220840_s_at	2.7726	2.56967				chr1:168030843-168088850 (+) // 99.45 // q24.2
C1orf43	25912	1555225_at	2.38341	2.04396		0005737 // cytoplasm // inferred from direct assay /// 0005739 // mitochondrion // inferred from direct assay /// 0016020 // membrane // inferred from electronic annotation /// 0016021 // integral to membrane // inferred from electronic annotation		chr1:152451319-152459633 (-) // 93.04 // q21.3
C1orf52	148423	239038_at	-1.43133	-1.45607				chr1:85488223-85489086 (-) // 62.08 // p22.3
C1orf59	113802	225841_at	1.11158	1.17478				chr1:108992441-109005214 (-) // 98.26 // p13.3
C20orf108	116151	224690_at	1.59494	2.14051		0016020 // membrane // inferred from electronic annotation /// 0016021 // integral to membrane // inferred from electronic annotation		chr20:54367279-54377123 (+) // 84.07 // q13.2
C20orf108	116151	224693_at	2.22073	2.61095		0016020 // membrane // inferred from electronic annotation /// 0016021 // integral to membrane // inferred from electronic annotation		chr20:54367279-54377123 (+) // 84.07 // q13.2
C20orf191 /// LOC100133918 /// NCOR1	100133918 /// 149934 /// 9611	200855_at	-1.09837	-1.29166	0006350 // transcription // inferred from electronic annotation /// 0006355 // regulation of transcription, DNA-dependent // inferred from electronic annotation /// 0006366 // transcription from RNA polymerase II promoter // traceable author statement /// 0010553 // negative regulation of specific transcription from RNA polymerase II promoter // inferred from mutant phenotype /// 0016481 // negat…	0005634 // nucleus // inferred from electronic annotation /// 0005634 // nucleus // inferred by curator	0003677 // DNA binding // inferred from electronic annotation /// 0003700 // transcription factor activity // inferred from electronic annotation /// 0003714 // transcription corepressor activity // traceable author statement /// 0003714 // transcription corepressor activity // inferred from direct assay /// 0004872 // receptor activity // inferred from electronic annotation /// 0005515 // protei…	chr17:15874140-16059607 (-) // 93.56 // p12
C20orf191 /// LOC100133918 /// NCOR1	100133918 /// 149934 /// 9611	200856_x_at	-1.09698	-1.32991	0006350 // transcription // inferred from electronic annotation /// 0006355 // regulation of transcription, DNA-dependent // inferred from electronic annotation /// 0006366 // transcription from RNA polymerase II promoter // traceable author statement /// 0010553 // negative regulation of specific transcription from RNA polymerase II promoter // inferred from mutant phenotype /// 0016481 // negat…	0005634 // nucleus // inferred from electronic annotation /// 0005634 // nucleus // inferred by curator	0003677 // DNA binding // inferred from electronic annotation /// 0003700 // transcription factor activity // inferred from electronic annotation /// 0003714 // transcription corepressor activity // traceable author statement /// 0003714 // transcription corepressor activity // inferred from direct assay /// 0004872 // receptor activity // inferred from electronic annotation /// 0005515 // protei…	chr17:15874140-16059607 (-) // 93.56 // p12
C20orf199	441951	224915_x_at	-1.70429	-1.13404				chr20:47328583-47339204 (+) // 78.19 // q13.13
C20orf199	441951	226227_x_at	-1.63259	-1.07481				chr20:47328586-47339200 (+) // 94.07 // q13.13
C20orf199	441951	226835_s_at	-1.81452	-1.13008				chr20:47328578-47339204 (+) // 69.83 // q13.13
C20orf27	54976	50314_i_at	1.92859	1.52598	0006412 // translation // inferred from electronic annotation /// 0006418 // tRNA aminoacylation for protein translation // inferred from electronic annotation /// 0006422 // aspartyl-tRNA aminoacylation // inferred from electronic annotation	0005737 // cytoplasm // inferred from electronic annotation	0000166 // nucleotide binding // inferred from electronic annotation /// 0004812 // aminoacyl-tRNA ligase activity // inferred from electronic annotation /// 0004815 // aspartate-tRNA ligase activity // inferred from electronic annotation /// 0005524 // ATP binding // inferred from electronic annotation	chr20:3682155-3696408 (-) // 89.47 // p13
C21orf45	54069	229671_s_at	2.1909	2.03126	0007049 // cell cycle // inferred from electronic annotation /// 0007067 // mitosis // inferred from electronic annotation /// 0051301 // cell division // inferred from electronic annotation	0000775 // chromosome, centromeric region // inferred from electronic annotation /// 0005634 // nucleus // inferred from electronic annotation		chr21:32563132-32572912 (+) // 94.64 // q22.11
C22orf29	79680	219560_at	1.37846	1.39146		0005634 // nucleus // inferred from direct assay /// 0005737 // cytoplasm // inferred from direct assay /// 0005886 // plasma membrane // inferred from direct assay		chr22:18217763-18219671 (-) // 96.99 // q11.21
C2CD2L	9854	204757_s_at	-1.13604	-1.52494		0016020 // membrane // inferred from electronic annotation /// 0016021 // integral to membrane // inferred from electronic annotation		chr11:118486479-118494263 (+) // 83.74 // q23.3
C2orf30	27248	224628_at	-1.51155	-1.40457		0005783 // endoplasmic reticulum // inferred from electronic annotation /// 0005788 // endoplasmic reticulum lumen // inferred from electronic annotation	0005515 // protein binding // inferred from electronic annotation	chr2:53867684-53899437 (+) // 91.15 // p16.2
C2orf44	80304	219120_at	2.1182	1.62003			0005515 // protein binding // inferred from physical interaction	chr2:24105749-24123727 (-) // 98.54 // p23.3
C2orf63	130162	228316_at	-1.81146	-1.27887			0005488 // binding // inferred from electronic annotation	chr2:55256282-55262285 (-) // 97.45 // p16.1
C2orf67	151050	1554791_a_at	-1.49177	-1.46641				chr2:210613293-210744319 (-) // 97.04 // q34
C2orf67	151050	215046_at	-1.55077	-1.98785				chr2:210594971-210617068 (-) // 93.98 // q34
C2orf67	151050	230561_s_at	-1.31247	-1.62027				chr2:210594194-210594920 (-) // 99.45 // q34
C2orf7	84279	223312_at	2.11594	1.85981		0005576 // extracellular region // inferred from direct assay /// 0005576 // extracellular region // inferred from electronic annotation		chr2:73308643-73313864 (-) // 95.57 // p13.2
C2orf76	130355	227840_at	1.90768	1.77783				chr2:119776271-119840874 (-) // 95.89 // q14.2
C2orf79	391356	226243_at	1.04162	1.30318	0006412 // translation // inferred from electronic annotation /// 0006470 // protein amino acid dephosphorylation // inferred from electronic annotation		0004045 // aminoacyl-tRNA hydrolase activity // inferred from electronic annotation /// 0004725 // protein tyrosine phosphatase activity // inferred from electronic annotation	chr2:24866101-24869738 (-) // 76.98 // p23.3
C3orf14	57415	219288_at	1.75773	1.96531				chr3:62280434-62294358 (+) // 96.11 // p14.2
C3orf37	56941	201678_s_at	1.56124	1.38544				chr3:130481240-130506823 (+) // 90.25 // q21.3
C3orf75	54859	223277_at	1.19804	1.15692				chr3:47512134-47530108 (-) // 97.28 // p21.31
C3orf75	54859	229863_s_at	1.52605	1.73936				chr3:47517932-47530157 (-) // 95.96 // p21.31
C4BPB	725	208209_s_at	-3.14364	-1.33342	0006955 // immune response // inferred from electronic annotation /// 0006958 // complement activation, classical pathway // inferred from electronic annotation /// 0007596 // blood coagulation // traceable author statement /// 0045087 // innate immune response // inferred from electronic annotation	0005576 // extracellular region // non-traceable author statement /// 0005576 // extracellular region // inferred from electronic annotation		chr1:205328830-205339961 (+) // 80.12 // q32.2
C4orf16	55435	219023_at	-1.32497	-1.26665		0030133 // transport vesicle // inferred from direct assay		chr4:113407192-113410271 (+) // 95.02 // q25
C4orf27	54969	218646_at	1.67214	1.72581		0005634 // nucleus // inferred from direct assay		chr4:170887194-170915623 (-) // 98.23 // q33
C4orf32	132720	227856_at	-1.37027	-1.54		0016020 // membrane // inferred from electronic annotation /// 0016021 // integral to membrane // inferred from electronic annotation		chr4:113328735-113329686 (+) // 95.63 // q25
C4orf33	132321	1552370_at	1.29271	1.75012				chr4:130234289-130253932 (+) // 71.86 // q28.2
C4orf46	201725	235088_at	2.9515	2.62373				chr4:159808818-159812455 (-) // 91.83 // q32.1
C4orf46	201725	238015_at	1.39424	1.39164				chr4:159807343-159808786 (-) // 37.59 // q32.1
C5	727	205500_at	2.66019	1.97325	0000187 // activation of MAPK activity // traceable author statement /// 0006935 // chemotaxis // traceable author statement /// 0006950 // response to stress // traceable author statement /// 0006954 // inflammatory response // traceable author statement /// 0006954 // inflammatory response // inferred from electronic annotation /// 0006955 // immune response // inferred from electronic annotati…	0005576 // extracellular region // not recorded /// 0005576 // extracellular region // inferred from electronic annotation /// 0005579 // membrane attack complex // inferred from electronic annotation /// 0005615 // extracellular space // traceable author statement /// 0005615 // extracellular space // inferred from electronic annotation	0004866 // endopeptidase inhibitor activity // inferred from electronic annotation /// 0005102 // receptor binding // traceable author statement /// 0005515 // protein binding // inferred from electronic annotation /// 0008009 // chemokine activity // traceable author statement	chr9:122754436-122852357 (-) // 99.87 // q33.2
C5orf26	114915	225698_at	-1.92701	-1.06757		0016020 // membrane // inferred from electronic annotation /// 0016021 // integral to membrane // inferred from electronic annotation		chr5:111524457-111526057 (+) // 95.95 // q22.2
C5orf28	64417	1557828_a_at	-3.0662	-1.92943		0016020 // membrane // inferred from electronic annotation /// 0016021 // integral to membrane // inferred from electronic annotation		chr5:43516984-43519698 (-) // 70.89 // p12
C5orf28	64417	219029_at	-1.49497	-1.26129		0016020 // membrane // inferred from electronic annotation /// 0016021 // integral to membrane // inferred from electronic annotation		chr5:43481185-43519718 (-) // 98.86 // p12
C5orf28	64417	238635_at	-3.02461	-2.20644		0016020 // membrane // inferred from electronic annotation /// 0016021 // integral to membrane // inferred from electronic annotation		chr5:43515214-43516223 (-) // 87.86 // p12
C5orf35	133383	238465_at	1.21394	1.3675				chr5:56241643-56248815 (+) // 97.95 // q11.2
C5orf39	389289	227877_at	2.32311	1.91988			0004872 // receptor activity // inferred from electronic annotation	chr5:43075091-43075884 (-) // 94.03 // p12
C5orf41	153222	225956_at	-3.19038	-2.38843	0006355 // regulation of transcription, DNA-dependent // inferred from electronic annotation		0003700 // transcription factor activity // inferred from electronic annotation /// 0005515 // protein binding // inferred from physical interaction /// 0043565 // sequence-specific DNA binding // inferred from electronic annotation	chr5:172468230-172496579 (+) // 93.21 // q35.2
C5orf41	153222	225957_at	-2.46567	-1.97693	0006355 // regulation of transcription, DNA-dependent // inferred from electronic annotation		0003700 // transcription factor activity // inferred from electronic annotation /// 0005515 // protein binding // inferred from physical interaction /// 0043565 // sequence-specific DNA binding // inferred from electronic annotation	chr5:172468230-172496579 (+) // 93.21 // q35.2
C5orf41	153222	238476_at	-2.32344	-1.78788	0006355 // regulation of transcription, DNA-dependent // inferred from electronic annotation		0003700 // transcription factor activity // inferred from electronic annotation /// 0005515 // protein binding // inferred from physical interaction /// 0043565 // sequence-specific DNA binding // inferred from electronic annotation	chr5:172496550-172497366 (+) // 92.13 // q35.2
C5orf54	63920	220770_s_at	1.85914	1.62579
C5orf55	116349	235219_at	1.92806	2.37149		0005576 // extracellular region // inferred from electronic annotation		chr5:494891-496216 (-) // 96.98 // p15.33
C6orf108	10591	204238_s_at	1.56209	1.61915	0008283 // cell proliferation // traceable author statement	0005634 // nucleus // traceable author statement /// 0005634 // nucleus // inferred from electronic annotation		chr6:43301346-43305189 (-) // 100.0 // p21.1
C6orf108	10591	39817_s_at	1.23803	1.14073	0008283 // cell proliferation // traceable author statement	0005634 // nucleus // traceable author statement /// 0005634 // nucleus // inferred from electronic annotation		chr6:43301346-43305189 (-) // 89.26 // p21.1
C6orf150	115004	1559051_s_at	1.70466	1.1255				chr6:74191313-74218717 (-) // 91.62 // q13
C6orf162	57150	213312_at	1.35815	1.40151		0016020 // membrane // inferred from electronic annotation /// 0016021 // integral to membrane // inferred from electronic annotation		chr6:88089024-88108260 (+) // 96.39 // q15
C6orf173	387103	226936_at	2.05077	2.25558		0005634 // nucleus // inferred from electronic annotation		chr6:126702943-126711447 (+) // 77.42 // q22.32
C6orf203	51250	223576_at	1.69906	1.49184				chr6:107456109-107479239 (+) // 97.18 // q21
C6orf225	619208	225812_at	1.07219	1.66033				chr6:112515366-112529947 (+) // 85.62 // q21
C6orf26 /// MSH5	401251 /// 4439	210410_s_at	2.27514	2.6225	0006298 // mismatch repair // traceable author statement /// 0006298 // mismatch repair // inferred from electronic annotation /// 0006952 // defense response // inferred from electronic annotation /// 0006986 // response to unfolded protein // inferred from electronic annotation /// 0007126 // meiosis // inferred from electronic annotation /// 0007126 // meiosis // traceable author statement ///…	0000795 // synaptonemal complex // inferred from electronic annotation /// 0005829 // cytosol // inferred from electronic annotation /// 0043234 // protein complex // inferred from electronic annotation	0000166 // nucleotide binding // inferred from electronic annotation /// 0003677 // DNA binding // inferred from electronic annotation /// 0005515 // protein binding // inferred from electronic annotation /// 0005524 // ATP binding // inferred from electronic annotation /// 0030983 // mismatched DNA binding // inferred from electronic annotation /// 0051059 // NF-kappaB binding // inferred from e…	chr6:31815772-31838385 (+) // 98.84 // p21.33 /// chr6_cox_hap1:3153909-3176499 (+) // 98.76 // /// chr6_qbl_hap2:2955378-2976992 (+) // 83.25 //
C7orf20	51608	224816_at	-2.53343	-2.55099			0005515 // protein binding // inferred from physical interaction	chr7:891181-902596 (-) // 95.51 // p22.3
C7orf44	55744	209445_x_at	1.35208	1.32993		0016020 // membrane // inferred from electronic annotation /// 0016021 // integral to membrane // inferred from electronic annotation		chr7:43645380-43735841 (-) // 35.54 // p13
C7orf53	286006	239203_at	-1.31516	-1.29742		0016020 // membrane // inferred from electronic annotation /// 0016021 // integral to membrane // inferred from electronic annotation		chr7:111917225-111918353 (+) // 92.74 // q31.1
C7orf55	154791	226780_s_at	1.13395	1.12351				chr7:138676611-138681118 (+) // 96.97 // q34
C7orf55	154791	226781_at	1.33317	1.29919				chr7:138676611-138681118 (+) // 96.97 // q34
C7orf68	29923	1554452_a_at	1.81206	1.90088	0006950 // response to stress // non-traceable author statement /// 0006950 // response to stress // inferred from electronic annotation	0016020 // membrane // inferred from electronic annotation /// 0016021 // integral to membrane // inferred from electronic annotation		chr7:127883186-127885199 (+) // 60.57 // q32.1
C7orf68	29923	218507_at	2.03844	2.01996	0006950 // response to stress // non-traceable author statement /// 0006950 // response to stress // inferred from electronic annotation	0016020 // membrane // inferred from electronic annotation /// 0016021 // integral to membrane // inferred from electronic annotation		chr7:127883183-127885706 (+) // 76.09 // q32.1
C9orf116	138162	221946_at	1.64352	1.72456				chr9:137526848-137532185 (-) // 98.29 // q34.3
C9orf116	138162	59437_at	1.79745	2.08488				chr9:137526847-137531477 (-) // 87.08 // q34.3
C9orf123	90871	224879_at	1.28681	1.10223		0016020 // membrane // inferred from electronic annotation /// 0016021 // integral to membrane // inferred from electronic annotation		chr9:7786496-7789790 (-) // 67.22 // p24.1
C9orf150	286343	227443_at	-5.04606	-3.94623				chr9:12811329-12812574 (+) // 96.72 // p23
C9orf30	91283	1555841_at	1.24626	1.37377	0007275 // multicellular organismal development // inferred from electronic annotation	0005886 // plasma membrane // inferred from electronic annotation /// 0016020 // membrane // inferred from electronic annotation /// 0016021 // integral to membrane // inferred from electronic annotation		chr9:102244251-102253835 (+) // 80.57 // q31.1
C9orf40	55071	222781_s_at	1.83634	1.36715				chr9:76751318-76757673 (-) // 85.13 // q21.13
C9orf6	54942	218998_at	-1.17909	-1.17412				chr9:110736509-110743053 (+) // 80.69 // q31.3
C9orf68	55064	1554708_s_at	-2.1023	-1.68739				chr9:4578826-4656423 (-) // 94.99 // p24.2
C9orf68	55064	237363_at	-2.82942	-2.58205				chr9:4588317-4588709 (-) // 94.12 // p24.2
C9orf72	203228	225919_s_at	-2.95753	-2.44553				chr9:27536543-27546698 (-) // 96.39 // p21.2
C9orf91	203197	221865_at	-3.89254	-3.92582		0016020 // membrane // inferred from electronic annotation /// 0016021 // integral to membrane // inferred from electronic annotation		chr9:116446076-116448523 (+) // 42.96 // q32
CA12	771	203963_at	-2.5158	-2.57653	0006730 // one-carbon compound metabolic process // inferred from electronic annotation	0005737 // cytoplasm // inferred from direct assay /// 0005886 // plasma membrane // inferred from direct assay /// 0016020 // membrane // inferred from electronic annotation /// 0016021 // integral to membrane // traceable author statement /// 0016021 // integral to membrane // inferred from electronic annotation	0004089 // carbonate dehydratase activity // traceable author statement /// 0004089 // carbonate dehydratase activity // inferred from electronic annotation /// 0008270 // zinc ion binding // traceable author statement /// 0008270 // zinc ion binding // inferred from electronic annotation /// 0016829 // lyase activity // inferred from electronic annotation /// 0046872 // metal ion binding // infe…	chr15:61403958-61461087 (-) // 96.11 // q22.2
CA12	771	204508_s_at	-2.59218	-2.73986	0006730 // one-carbon compound metabolic process // inferred from electronic annotation	0005737 // cytoplasm // inferred from direct assay /// 0005886 // plasma membrane // inferred from direct assay /// 0016020 // membrane // inferred from electronic annotation /// 0016021 // integral to membrane // traceable author statement /// 0016021 // integral to membrane // inferred from electronic annotation	0004089 // carbonate dehydratase activity // traceable author statement /// 0004089 // carbonate dehydratase activity // inferred from electronic annotation /// 0008270 // zinc ion binding // traceable author statement /// 0008270 // zinc ion binding // inferred from electronic annotation /// 0016829 // lyase activity // inferred from electronic annotation /// 0046872 // metal ion binding // infe…	chr15:61403059-61403849 (-) // 91.92 // q22.2
CA12	771	210735_s_at	-1.98724	-2.383	0006730 // one-carbon compound metabolic process // inferred from electronic annotation	0005737 // cytoplasm // inferred from direct assay /// 0005886 // plasma membrane // inferred from direct assay /// 0016020 // membrane // inferred from electronic annotation /// 0016021 // integral to membrane // traceable author statement /// 0016021 // integral to membrane // inferred from electronic annotation	0004089 // carbonate dehydratase activity // traceable author statement /// 0004089 // carbonate dehydratase activity // inferred from electronic annotation /// 0008270 // zinc ion binding // traceable author statement /// 0008270 // zinc ion binding // inferred from electronic annotation /// 0016829 // lyase activity // inferred from electronic annotation /// 0046872 // metal ion binding // infe…	chr15:61404980-61461084 (-) // 98.89 // q22.2
CA12	771	214164_x_at	-2.24703	-2.35035	0006730 // one-carbon compound metabolic process // inferred from electronic annotation	0005737 // cytoplasm // inferred from direct assay /// 0005886 // plasma membrane // inferred from direct assay /// 0016020 // membrane // inferred from electronic annotation /// 0016021 // integral to membrane // traceable author statement /// 0016021 // integral to membrane // inferred from electronic annotation	0004089 // carbonate dehydratase activity // traceable author statement /// 0004089 // carbonate dehydratase activity // inferred from electronic annotation /// 0008270 // zinc ion binding // traceable author statement /// 0008270 // zinc ion binding // inferred from electronic annotation /// 0016829 // lyase activity // inferred from electronic annotation /// 0046872 // metal ion binding // infe…	chr15:61402782-61403202 (-) // 94.17 // q22.2
CA12	771	215867_x_at	-2.23801	-2.33622	0006730 // one-carbon compound metabolic process // inferred from electronic annotation	0005737 // cytoplasm // inferred from direct assay /// 0005886 // plasma membrane // inferred from direct assay /// 0016020 // membrane // inferred from electronic annotation /// 0016021 // integral to membrane // traceable author statement /// 0016021 // integral to membrane // inferred from electronic annotation	0004089 // carbonate dehydratase activity // traceable author statement /// 0004089 // carbonate dehydratase activity // inferred from electronic annotation /// 0008270 // zinc ion binding // traceable author statement /// 0008270 // zinc ion binding // inferred from electronic annotation /// 0016829 // lyase activity // inferred from electronic annotation /// 0046872 // metal ion binding // infe…	chr16:70333685-70364906 (-) // 57.14 // q22.3
CA13	377677	231270_at	-2.10949	-2.71908	0006730 // one-carbon compound metabolic process // inferred from electronic annotation		0004089 // carbonate dehydratase activity // inferred from electronic annotation /// 0008270 // zinc ion binding // inferred from electronic annotation /// 0016829 // lyase activity // inferred from electronic annotation /// 0046872 // metal ion binding // inferred from electronic annotation	chr8:86382978-86383551 (+) // 97.78 // q21.2
CA2	760	209301_at	3.18009	3.50459	0002009 // morphogenesis of an epithelium // inferred from electronic annotation /// 0006730 // one-carbon compound metabolic process // inferred from electronic annotation /// 0015670 // carbon dioxide transport // inferred from electronic annotation /// 0046903 // secretion // inferred from electronic annotation	0005634 // nucleus // inferred from direct assay /// 0005737 // cytoplasm // inferred from direct assay /// 0005737 // cytoplasm // inferred from electronic annotation	0004089 // carbonate dehydratase activity // traceable author statement /// 0004089 // carbonate dehydratase activity // inferred from electronic annotation /// 0008270 // zinc ion binding // inferred from direct assay /// 0008270 // zinc ion binding // inferred from electronic annotation /// 0016829 // lyase activity // inferred from electronic annotation /// 0046872 // metal ion binding // infe…	chr8:86563521-86580806 (+) // 96.7 // q21.2
CA9	768	205199_at	-3.93594	-4.01347	0002009 // morphogenesis of an epithelium // inferred from electronic annotation /// 0006730 // one-carbon compound metabolic process // inferred from electronic annotation /// 0046903 // secretion // inferred from electronic annotation	0005634 // nucleus // inferred from electronic annotation /// 0005886 // plasma membrane // inferred from electronic annotation /// 0016020 // membrane // inferred from electronic annotation /// 0016021 // integral to membrane // traceable author statement /// 0016021 // integral to membrane // inferred from electronic annotation /// 0042995 // cell projection // inferred from electronic annotati…	0004089 // carbonate dehydratase activity // traceable author statement /// 0004089 // carbonate dehydratase activity // inferred from electronic annotation /// 0008270 // zinc ion binding // inferred from electronic annotation /// 0016829 // lyase activity // inferred from electronic annotation /// 0046872 // metal ion binding // inferred from electronic annotation	chr9:35663914-35671152 (+) // 98.2 // p13.3
CAB39L	81617	225914_s_at	2.24827	1.87997			0005488 // binding // inferred from electronic annotation /// 0005515 // protein binding // inferred from physical interaction	chr13:48780786-48873649 (-) // 99.39 // q14.2
CACNA1D	776	1555993_at	-1.44207	-1.60951	0006810 // transport // inferred from electronic annotation /// 0006811 // ion transport // inferred from electronic annotation /// 0006816 // calcium ion transport // inferred from direct assay /// 0006816 // calcium ion transport // inferred from electronic annotation	0005891 // voltage-gated calcium channel complex // inferred from direct assay /// 0005891 // voltage-gated calcium channel complex // inferred from electronic annotation /// 0016020 // membrane // inferred from electronic annotation /// 0016021 // integral to membrane // inferred from electronic annotation	0005216 // ion channel activity // inferred from electronic annotation /// 0005244 // voltage-gated ion channel activity // inferred from electronic annotation /// 0005245 // voltage-gated calcium channel activity // inferred from electronic annotation /// 0005245 // voltage-gated calcium channel activity // inferred from direct assay /// 0005262 // calcium channel activity // inferred from elect…	chr3:53821322-53822800 (+) // 96.22 // p21.1
CACNA1D	776	210108_at	-2.13097	-2.99968	0006810 // transport // inferred from electronic annotation /// 0006811 // ion transport // inferred from electronic annotation /// 0006816 // calcium ion transport // inferred from direct assay /// 0006816 // calcium ion transport // inferred from electronic annotation	0005891 // voltage-gated calcium channel complex // inferred from direct assay /// 0005891 // voltage-gated calcium channel complex // inferred from electronic annotation /// 0016020 // membrane // inferred from electronic annotation /// 0016021 // integral to membrane // inferred from electronic annotation	0005216 // ion channel activity // inferred from electronic annotation /// 0005244 // voltage-gated ion channel activity // inferred from electronic annotation /// 0005245 // voltage-gated calcium channel activity // inferred from electronic annotation /// 0005245 // voltage-gated calcium channel activity // inferred from direct assay /// 0005262 // calcium channel activity // inferred from elect…	chr3:53503722-53821658 (+) // 95.41 // p21.1
CACYBP	27101	201381_x_at	1.83284	1.57341	0019941 // modification-dependent protein catabolic process // inferred from electronic annotation	0005634 // nucleus // inferred from electronic annotation /// 0005641 // nuclear envelope lumen // inferred from electronic annotation /// 0005737 // cytoplasm // inferred from electronic annotation	0005515 // protein binding // inferred from physical interaction	chr1:173235825-173246142 (+) // 99.91 // q25.1 /// chr2:184180212-184181206 (-) // 88.42 // q32.1
CACYBP	27101	210691_s_at	2.25317	1.92262	0019941 // modification-dependent protein catabolic process // inferred from electronic annotation	0005634 // nucleus // inferred from electronic annotation /// 0005641 // nuclear envelope lumen // inferred from electronic annotation /// 0005737 // cytoplasm // inferred from electronic annotation	0005515 // protein binding // inferred from physical interaction	chr1:173235880-173246038 (+) // 93.7 // q25.1 /// chr2:184180205-184181151 (-) // 92.4 // q32.1
CACYBP	27101	211761_s_at	1.48182	1.1606	0019941 // modification-dependent protein catabolic process // inferred from electronic annotation	0005634 // nucleus // inferred from electronic annotation /// 0005641 // nuclear envelope lumen // inferred from electronic annotation /// 0005737 // cytoplasm // inferred from electronic annotation	0005515 // protein binding // inferred from physical interaction	chr1:173235713-173246557 (+) // 97.9 // q25.1 /// chr2:184180212-184181248 (-) // 61.0 // q32.1
CAD	790	202715_at	1.87531	1.49872	0006207 // 'de novo' pyrimidine base biosynthetic process // inferred from electronic annotation /// 0006207 // 'de novo' pyrimidine base biosynthetic process // inferred from sequence or structural similarity /// 0006221 // pyrimidine nucleotide biosynthetic process // inferred from electronic annotation /// 0006520 // amino acid metabolic process // inferred from electronic annotation /// 00065…	0005634 // nucleus // inferred from direct assay /// 0005737 // cytoplasm // inferred from electronic annotation /// 0005829 // cytosol // not recorded /// 0005829 // cytosol // inferred from direct assay /// 0016363 // nuclear matrix // inferred from direct assay	0003824 // catalytic activity // inferred from electronic annotation /// 0004070 // aspartate carbamoyltransferase activity // inferred from electronic annotation /// 0004070 // aspartate carbamoyltransferase activity // inferred from sequence or structural similarity /// 0004086 // carbamoyl-phosphate synthase activity // inferred from electronic annotation /// 0004088 // carbamoyl-phosphate syn…	chr2:27293897-27320157 (+) // 99.81 // p23.3
CALCOCO2	10241	210817_s_at	-3.12486	-2.65833	0016032 // viral reproduction // traceable author statement /// 0034341 // response to interferon-gamma // inferred from direct assay	0005625 // soluble fraction // inferred from direct assay /// 0005634 // nucleus // traceable author statement /// 0005737 // cytoplasm // inferred from direct assay /// 0005737 // cytoplasm // inferred from electronic annotation /// 0005794 // Golgi apparatus // inferred from electronic annotation /// 0005856 // cytoskeleton // inferred from electronic annotation /// 0048471 // perinuclear regio…	0005515 // protein binding // inferred from physical interaction /// 0042803 // protein homodimerization activity // inferred from physical interaction	chr17:44263408-44296220 (+) // 97.05 // q21.32
CALCOCO2	10241	235076_at	-3.59451	-3.08219	0016032 // viral reproduction // traceable author statement /// 0034341 // response to interferon-gamma // inferred from direct assay	0005625 // soluble fraction // inferred from direct assay /// 0005634 // nucleus // traceable author statement /// 0005737 // cytoplasm // inferred from direct assay /// 0005737 // cytoplasm // inferred from electronic annotation /// 0005794 // Golgi apparatus // inferred from electronic annotation /// 0005856 // cytoskeleton // inferred from electronic annotation /// 0048471 // perinuclear regio…	0005515 // protein binding // inferred from physical interaction /// 0042803 // protein homodimerization activity // inferred from physical interaction	chr17:44296445-44297574 (+) // 75.49 // q21.32
CALM1	801	200653_s_at	1.62389	1.56206	0007049 // cell cycle // inferred from electronic annotation /// 0007186 // G-protein coupled receptor protein signaling pathway // traceable author statement /// 0010880 // regulation of release of sequestered calcium ion into cytosol by sarcoplasmic reticulum // inferred from sequence or structural similarity /// 0032465 // regulation of cytokinesis // inferred from mutant phenotype /// 0043388…	0000922 // spindle pole // inferred from direct assay /// 0005737 // cytoplasm // traceable author statement /// 0005813 // centrosome // inferred from direct assay /// 0005819 // spindle // inferred from electronic annotation /// 0005876 // spindle microtubule // inferred from direct assay /// 0005886 // plasma membrane // traceable author statement	0005509 // calcium ion binding // inferred from electronic annotation /// 0005509 // calcium ion binding // inferred from direct assay /// 0005509 // calcium ion binding // inferred from sequence or structural similarity /// 0005509 // calcium ion binding // traceable author statement /// 0005515 // protein binding // inferred from electronic annotation /// 0005515 // protein binding // inferred …	chr14:89933240-89941076 (+) // 99.25 // q32.11
CALM1	801	200655_s_at	1.7671	1.70319	0007049 // cell cycle // inferred from electronic annotation /// 0007186 // G-protein coupled receptor protein signaling pathway // traceable author statement /// 0010880 // regulation of release of sequestered calcium ion into cytosol by sarcoplasmic reticulum // inferred from sequence or structural similarity /// 0032465 // regulation of cytokinesis // inferred from mutant phenotype /// 0043388…	0000922 // spindle pole // inferred from direct assay /// 0005737 // cytoplasm // traceable author statement /// 0005813 // centrosome // inferred from direct assay /// 0005819 // spindle // inferred from electronic annotation /// 0005876 // spindle microtubule // inferred from direct assay /// 0005886 // plasma membrane // traceable author statement	0005509 // calcium ion binding // inferred from electronic annotation /// 0005509 // calcium ion binding // inferred from direct assay /// 0005509 // calcium ion binding // inferred from sequence or structural similarity /// 0005509 // calcium ion binding // traceable author statement /// 0005515 // protein binding // inferred from electronic annotation /// 0005515 // protein binding // inferred …	chr14:89933128-89941690 (+) // 98.3 // q32.11
CALM1	801	209563_x_at	1.71483	1.63553	0007049 // cell cycle // inferred from electronic annotation /// 0007186 // G-protein coupled receptor protein signaling pathway // traceable author statement /// 0010880 // regulation of release of sequestered calcium ion into cytosol by sarcoplasmic reticulum // inferred from sequence or structural similarity /// 0032465 // regulation of cytokinesis // inferred from mutant phenotype /// 0043388…	0000922 // spindle pole // inferred from direct assay /// 0005737 // cytoplasm // traceable author statement /// 0005813 // centrosome // inferred from direct assay /// 0005819 // spindle // inferred from electronic annotation /// 0005876 // spindle microtubule // inferred from direct assay /// 0005886 // plasma membrane // traceable author statement	0005509 // calcium ion binding // inferred from electronic annotation /// 0005509 // calcium ion binding // inferred from direct assay /// 0005509 // calcium ion binding // inferred from sequence or structural similarity /// 0005509 // calcium ion binding // traceable author statement /// 0005515 // protein binding // inferred from electronic annotation /// 0005515 // protein binding // inferred …	chr14:89933145-89941203 (+) // 94.14 // q32.11
CALM3	808	200622_x_at	1.74462	1.47334	0007049 // cell cycle // inferred from electronic annotation /// 0007186 // G-protein coupled receptor protein signaling pathway // traceable author statement /// 0010880 // regulation of release of sequestered calcium ion into cytosol by sarcoplasmic reticulum // inferred from sequence or structural similarity /// 0032465 // regulation of cytokinesis // inferred from mutant phenotype /// 0043388…	0000922 // spindle pole // inferred from direct assay /// 0005737 // cytoplasm // traceable author statement /// 0005813 // centrosome // inferred from direct assay /// 0005819 // spindle // inferred from electronic annotation /// 0005829 // cytosol // not recorded /// 0005876 // spindle microtubule // inferred from direct assay /// 0005886 // plasma membrane // traceable author statement	0005509 // calcium ion binding // traceable author statement /// 0005509 // calcium ion binding // inferred from electronic annotation /// 0005509 // calcium ion binding // inferred from direct assay /// 0005509 // calcium ion binding // inferred from sequence or structural similarity /// 0005515 // protein binding // inferred from electronic annotation /// 0005515 // protein binding // inferred …	chr19:51796388-51805879 (+) // 95.38 // q13.32
CALML4	91860	1568600_at	-2.00387	-1.84011			0005509 // calcium ion binding // inferred from electronic annotation	chr15:66270184-66271438 (-) // 86.9 // q23
CALML4	91860	221879_at	-1.74889	-1.7363			0005509 // calcium ion binding // inferred from electronic annotation	chr15:66273193-66285552 (-) // 87.74 // q23
CALML4	91860	64408_s_at	-1.79565	-1.75438			0005509 // calcium ion binding // inferred from electronic annotation	chr15:66273193-66279070 (-) // 79.62 // q23
CAMK2N1	55450	218309_at	-6.16077	-3.92313		0005886 // plasma membrane // inferred from electronic annotation /// 0014069 // postsynaptic density // inferred from electronic annotation /// 0016020 // membrane // inferred from electronic annotation /// 0019717 // synaptosome // inferred from electronic annotation /// 0030054 // cell junction // inferred from electronic annotation /// 0030425 // dendrite // inferred from electronic annotatio…	0004860 // protein kinase inhibitor activity // inferred from electronic annotation /// 0008427 // calcium-dependent protein kinase inhibitor activity // inferred from electronic annotation /// 0019901 // protein kinase binding // inferred from electronic annotation	chr1:20681517-20684326 (-) // 91.82 // p36.12
CAMK2N1	55450	228302_x_at	-4.65864	-4.51186		0005886 // plasma membrane // inferred from electronic annotation /// 0014069 // postsynaptic density // inferred from electronic annotation /// 0016020 // membrane // inferred from electronic annotation /// 0019717 // synaptosome // inferred from electronic annotation /// 0030054 // cell junction // inferred from electronic annotation /// 0030425 // dendrite // inferred from electronic annotatio…	0004860 // protein kinase inhibitor activity // inferred from electronic annotation /// 0008427 // calcium-dependent protein kinase inhibitor activity // inferred from electronic annotation /// 0019901 // protein kinase binding // inferred from electronic annotation	chr1:20684326-20684814 (-) // 67.69 // p36.12
CAMK2N1	55450	229163_at	-4.62125	-3.45601		0005886 // plasma membrane // inferred from electronic annotation /// 0014069 // postsynaptic density // inferred from electronic annotation /// 0016020 // membrane // inferred from electronic annotation /// 0019717 // synaptosome // inferred from electronic annotation /// 0030054 // cell junction // inferred from electronic annotation /// 0030425 // dendrite // inferred from electronic annotatio…	0004860 // protein kinase inhibitor activity // inferred from electronic annotation /// 0008427 // calcium-dependent protein kinase inhibitor activity // inferred from electronic annotation /// 0008427 // calcium-dependent protein kinase inhibitor activity // inferred from sequence or structural similarity /// 0019901 // protein kinase binding // inferred from electronic annotation /// 0019901 //…	chr1:20682393-20682800 (+) // 79.35 // p36.12
CAMTA1	23261	1555370_a_at	-1.81615	-1.81615	0006350 // transcription // inferred from electronic annotation /// 0006355 // regulation of transcription, DNA-dependent // inferred from electronic annotation	0005634 // nucleus // inferred from electronic annotation /// 0005737 // cytoplasm // inferred from electronic annotation		chr1:7727560-7750490 (+) // 95.82 // p36.23
CAPN10	11132	221040_at	-1.5047	-1.51998	0006508 // proteolysis // inferred from electronic annotation /// 0006508 // proteolysis // inferred from mutant phenotype /// 0007165 // signal transduction // inferred from electronic annotation /// 0007186 // G-protein coupled receptor protein signaling pathway // inferred from electronic annotation /// 0007186 // G-protein coupled receptor protein signaling pathway // traceable author stateme…	0005622 // intracellular // inferred from electronic annotation /// 0005623 // cell // inferred from direct assay /// 0005829 // cytosol // inferred from sequence or structural similarity /// 0005886 // plasma membrane // inferred from sequence or structural similarity /// 0005886 // plasma membrane // inferred from electronic annotation /// 0005887 // integral to plasma membrane // traceable aut…	0000149 // SNARE binding // inferred from sequence or structural similarity /// 0004197 // cysteine-type endopeptidase activity // inferred from electronic annotation /// 0004198 // calcium-dependent cysteine-type endopeptidase activity // inferred from electronic annotation /// 0004198 // calcium-dependent cysteine-type endopeptidase activity // inferred from mutant phenotype /// 0004871 // sign…	chr2:241174824-241205795 (+) // 32.29 // q37.3
CAPN5	726	226292_at	-3.13263	-3.07915	0006508 // proteolysis // inferred from electronic annotation /// 0007165 // signal transduction // traceable author statement	0005622 // intracellular // inferred from electronic annotation	0004197 // cysteine-type endopeptidase activity // inferred from electronic annotation /// 0004198 // calcium-dependent cysteine-type endopeptidase activity // traceable author statement /// 0004198 // calcium-dependent cysteine-type endopeptidase activity // inferred from electronic annotation /// 0008233 // peptidase activity // inferred from electronic annotation /// 0008234 // cysteine-type p…	chr11:76514145-76514851 (+) // 69.16 // q13.5
CAPS2	84698	224370_s_at	2.09118	3.06874			0005509 // calcium ion binding // inferred from electronic annotation	chr12:73957275-74070969 (-) // 88.43 // q21.1
CARD8	22900	228641_at	1.68029	1.58275	0006915 // apoptosis // inferred from electronic annotation /// 0042981 // regulation of apoptosis // inferred from electronic annotation /// 0043124 // negative regulation of I-kappaB kinase/NF-kappaB cascade // inferred from direct assay /// 0043280 // positive regulation of caspase activity // inferred from direct assay /// 0050718 // positive regulation of interleukin-1 beta secretion // infe…	0005622 // intracellular // inferred from electronic annotation /// 0005634 // nucleus // inferred from direct assay /// 0005634 // nucleus // inferred from electronic annotation /// 0005737 // cytoplasm // inferred from direct assay /// 0005737 // cytoplasm // inferred from electronic annotation	0005515 // protein binding // inferred from physical interaction /// 0005515 // protein binding // inferred from electronic annotation /// 0008656 // caspase activator activity // inferred from direct assay /// 0032089 // NACHT domain binding // inferred from physical interaction /// 0042803 // protein homodimerization activity // inferred from direct assay	chr19:53433281-53450962 (-) // 81.5 // q13.32
CARHSP1	23589	218384_at	2.02348	2.27242	0006355 // regulation of transcription, DNA-dependent // inferred from electronic annotation /// 0007242 // intracellular signaling cascade // traceable author statement	0005737 // cytoplasm // inferred from electronic annotation	0003676 // nucleic acid binding // inferred from electronic annotation /// 0003677 // DNA binding // inferred from electronic annotation /// 0005515 // protein binding // inferred from electronic annotation /// 0019902 // phosphatase binding // non-traceable author statement	chr16:8856271-8860694 (-) // 96.4 // p13.2
CARHSP1	23589	224910_at	1.27481	1.44965	0006355 // regulation of transcription, DNA-dependent // inferred from electronic annotation /// 0007242 // intracellular signaling cascade // traceable author statement	0005737 // cytoplasm // inferred from electronic annotation	0003676 // nucleic acid binding // inferred from electronic annotation /// 0003677 // DNA binding // inferred from electronic annotation /// 0005515 // protein binding // inferred from electronic annotation /// 0019902 // phosphatase binding // non-traceable author statement	chr16:8854304-8856356 (-) // 76.5 // p13.2
CARS	833	202402_s_at	-2.63809	-2.48411	0006412 // translation // inferred from electronic annotation /// 0006418 // tRNA aminoacylation for protein translation // inferred from electronic annotation /// 0006423 // cysteinyl-tRNA aminoacylation // inferred from direct assay /// 0006423 // cysteinyl-tRNA aminoacylation // inferred from electronic annotation	0005737 // cytoplasm // inferred from direct assay /// 0005737 // cytoplasm // inferred from electronic annotation	0000049 // tRNA binding // inferred from mutant phenotype /// 0000049 // tRNA binding // non-traceable author statement /// 0000166 // nucleotide binding // inferred from electronic annotation /// 0004812 // aminoacyl-tRNA ligase activity // inferred from electronic annotation /// 0004817 // cysteine-tRNA ligase activity // inferred from direct assay /// 0004817 // cysteine-tRNA ligase activity /…	chr11:2978851-3035190 (-) // 100.0 // p15.4
CARS	833	212971_at	-2.01876	-1.84708	0006412 // translation // inferred from electronic annotation /// 0006418 // tRNA aminoacylation for protein translation // inferred from electronic annotation /// 0006423 // cysteinyl-tRNA aminoacylation // inferred from direct assay /// 0006423 // cysteinyl-tRNA aminoacylation // inferred from electronic annotation	0005737 // cytoplasm // inferred from direct assay /// 0005737 // cytoplasm // inferred from electronic annotation	0000049 // tRNA binding // inferred from mutant phenotype /// 0000049 // tRNA binding // non-traceable author statement /// 0000166 // nucleotide binding // inferred from electronic annotation /// 0004812 // aminoacyl-tRNA ligase activity // inferred from electronic annotation /// 0004817 // cysteine-tRNA ligase activity // inferred from direct assay /// 0004817 // cysteine-tRNA ligase activity /…	chr11:2978734-2996317 (-) // 81.12 // p15.4
CARS	833	240983_s_at	-1.65447	-2.1678	0006412 // translation // inferred from electronic annotation /// 0006418 // tRNA aminoacylation for protein translation // inferred from electronic annotation /// 0006423 // cysteinyl-tRNA aminoacylation // inferred from direct assay /// 0006423 // cysteinyl-tRNA aminoacylation // inferred from electronic annotation	0005737 // cytoplasm // inferred from direct assay /// 0005737 // cytoplasm // inferred from electronic annotation	0000049 // tRNA binding // inferred from mutant phenotype /// 0000049 // tRNA binding // non-traceable author statement /// 0000166 // nucleotide binding // inferred from electronic annotation /// 0004812 // aminoacyl-tRNA ligase activity // inferred from electronic annotation /// 0004817 // cysteine-tRNA ligase activity // inferred from direct assay /// 0004817 // cysteine-tRNA ligase activity /…	chr11:3004224-3004712 (-) // 86.27 // p15.4
CASK	8573	207620_s_at	-2.83889	-2.57601	0006468 // protein amino acid phosphorylation // inferred from electronic annotation /// 0006886 // intracellular protein transport // inferred from electronic annotation /// 0007155 // cell adhesion // traceable author statement /// 0045944 // positive regulation of transcription from RNA polymerase II promoter // inferred from electronic annotation	0005624 // membrane fraction // inferred from electronic annotation /// 0005625 // soluble fraction // inferred from electronic annotation /// 0005634 // nucleus // inferred from electronic annotation /// 0005737 // cytoplasm // inferred from electronic annotation /// 0005829 // cytosol // inferred from electronic annotation /// 0005886 // plasma membrane // traceable author statement /// 0005886…	0000166 // nucleotide binding // inferred from electronic annotation /// 0004385 // guanylate kinase activity // traceable author statement /// 0004672 // protein kinase activity // inferred from electronic annotation /// 0004674 // protein serine/threonine kinase activity // inferred from electronic annotation /// 0005515 // protein binding // inferred from electronic annotation /// 0005515 // p…	chrX:41264286-41667212 (-) // 99.87 // p11.4
CASK	8573	211208_s_at	-1.76319	-1.9181	0006468 // protein amino acid phosphorylation // inferred from electronic annotation /// 0006886 // intracellular protein transport // inferred from electronic annotation /// 0007155 // cell adhesion // traceable author statement /// 0045944 // positive regulation of transcription from RNA polymerase II promoter // inferred from electronic annotation	0005624 // membrane fraction // inferred from electronic annotation /// 0005625 // soluble fraction // inferred from electronic annotation /// 0005634 // nucleus // inferred from electronic annotation /// 0005737 // cytoplasm // inferred from electronic annotation /// 0005829 // cytosol // inferred from electronic annotation /// 0005886 // plasma membrane // traceable author statement /// 0005886…	0000166 // nucleotide binding // inferred from electronic annotation /// 0004385 // guanylate kinase activity // traceable author statement /// 0004672 // protein kinase activity // inferred from electronic annotation /// 0004674 // protein serine/threonine kinase activity // inferred from electronic annotation /// 0005515 // protein binding // inferred from electronic annotation /// 0005515 // p…	chrX:41263723-41334148 (-) // 99.93 // p11.4
CASK	8573	227156_at	-2.51021	-2.67954	0006468 // protein amino acid phosphorylation // inferred from electronic annotation /// 0007155 // cell adhesion // traceable author statement	0005634 // nucleus // inferred from electronic annotation /// 0005737 // cytoplasm // inferred from electronic annotation /// 0005886 // plasma membrane // traceable author statement /// 0005886 // plasma membrane // inferred from electronic annotation /// 0015629 // actin cytoskeleton // traceable author statement /// 0016020 // membrane // inferred from electronic annotation	0000166 // nucleotide binding // inferred from electronic annotation /// 0004385 // guanylate kinase activity // traceable author statement /// 0004672 // protein kinase activity // inferred from electronic annotation /// 0004674 // protein serine/threonine kinase activity // inferred from electronic annotation /// 0005515 // protein binding // inferred from electronic annotation /// 0005515 // p…	chrX:41259130-41261037 (-) // 97.4 // p11.4
CASP4	837	213596_at	-1.64258	-1.6713	0006508 // proteolysis // traceable author statement /// 0006508 // proteolysis // inferred from electronic annotation /// 0006915 // apoptosis // inferred from electronic annotation /// 0006915 // apoptosis // traceable author statement /// 0006917 // induction of apoptosis // traceable author statement /// 0042981 // regulation of apoptosis // inferred from electronic annotation	0005622 // intracellular // inferred from electronic annotation	0004197 // cysteine-type endopeptidase activity // inferred from electronic annotation /// 0005515 // protein binding // inferred from physical interaction /// 0005515 // protein binding // inferred from electronic annotation /// 0008233 // peptidase activity // inferred from electronic annotation /// 0008234 // cysteine-type peptidase activity // inferred from electronic annotation /// 0016787 /…	chr11:104318806-104327920 (-) // 68.25 // q22.3
CASP6	839	209790_s_at	1.73856	1.70218	0006508 // proteolysis // inferred from direct assay /// 0006508 // proteolysis // inferred from electronic annotation /// 0006508 // proteolysis // traceable author statement /// 0006915 // apoptosis // inferred from electronic annotation /// 0006917 // induction of apoptosis // traceable author statement	0005737 // cytoplasm // inferred from electronic annotation	0004197 // cysteine-type endopeptidase activity // inferred from electronic annotation /// 0005515 // protein binding // inferred from physical interaction /// 0008233 // peptidase activity // inferred from electronic annotation /// 0008234 // cysteine-type peptidase activity // inferred from electronic annotation /// 0008234 // cysteine-type peptidase activity // traceable author statement /// 0…	chr4:110829487-110844026 (-) // 69.75 // q25
CASP8AP2	9994	222201_s_at	1.30385	1.35275	0006350 // transcription // inferred from electronic annotation /// 0006355 // regulation of transcription, DNA-dependent // inferred from electronic annotation /// 0006915 // apoptosis // inferred from electronic annotation /// 0006919 // activation of caspase activity // inferred from sequence or structural similarity /// 0007049 // cell cycle // inferred from electronic annotation /// 0007165 …	0005634 // nucleus // inferred from direct assay /// 0005634 // nucleus // inferred from electronic annotation /// 0005737 // cytoplasm // inferred from direct assay /// 0005737 // cytoplasm // inferred from electronic annotation	0003714 // transcription corepressor activity // inferred from direct assay /// 0005123 // death receptor binding // traceable author statement /// 0005515 // protein binding // inferred from physical interaction /// 0008656 // caspase activator activity // inferred from sequence or structural similarity /// 0016505 // apoptotic protease activator activity // inferred from sequence or structural …	chr6:90629457-90640869 (+) // 92.73 // q15
CAV1	857	203065_s_at	4.89898	4.66085	0000165 // MAPKKK cascade // inferred from electronic annotation /// 0000188 // inactivation of MAPK activity // inferred from sequence or structural similarity /// 0000188 // inactivation of MAPK activity // inferred from electronic annotation /// 0001570 // vasculogenesis // inferred from sequence or structural similarity /// 0001570 // vasculogenesis // inferred from electronic annotation /// …	0000139 // Golgi membrane // not recorded /// 0000139 // Golgi membrane // inferred from direct assay /// 0000139 // Golgi membrane // inferred from electronic annotation /// 0000299 // integral to membrane of membrane fraction // inferred from electronic annotation /// 0005624 // membrane fraction // inferred from electronic annotation /// 0005625 // soluble fraction // inferred from electronic …	0005198 // structural molecule activity // inferred from direct assay /// 0005515 // protein binding // inferred from physical interaction /// 0005515 // protein binding // inferred from electronic annotation /// 0015485 // cholesterol binding // traceable author statement /// 0016504 // peptidase activator activity // inferred from sequence or structural similarity /// 0016504 // peptidase activ…	chr7:115952327-115986843 (+) // 99.4 // q31.2
CAV1	857	212097_at	4.94065	4.82619	0000165 // MAPKKK cascade // inferred from electronic annotation /// 0000188 // inactivation of MAPK activity // inferred from sequence or structural similarity /// 0000188 // inactivation of MAPK activity // inferred from electronic annotation /// 0001570 // vasculogenesis // inferred from sequence or structural similarity /// 0001570 // vasculogenesis // inferred from electronic annotation /// …	0000139 // Golgi membrane // not recorded /// 0000139 // Golgi membrane // inferred from direct assay /// 0000139 // Golgi membrane // inferred from electronic annotation /// 0000299 // integral to membrane of membrane fraction // inferred from electronic annotation /// 0005624 // membrane fraction // inferred from electronic annotation /// 0005625 // soluble fraction // inferred from electronic …	0005198 // structural molecule activity // inferred from direct assay /// 0005515 // protein binding // inferred from physical interaction /// 0005515 // protein binding // inferred from electronic annotation /// 0015485 // cholesterol binding // traceable author statement /// 0016504 // peptidase activator activity // inferred from sequence or structural similarity /// 0016504 // peptidase activ…	chr7:115986757-115988469 (+) // 94.53 // q31.2
CBLC	23624	220638_s_at	-2.17194	-2.28818	0006468 // protein amino acid phosphorylation // traceable author statement /// 0007166 // cell surface receptor linked signal transduction // inferred from electronic annotation /// 0007175 // negative regulation of epidermal growth factor receptor activity // traceable author statement /// 0007175 // negative regulation of epidermal growth factor receptor activity // inferred from direct assay …	0005634 // nucleus // inferred from electronic annotation	0001784 // phosphotyrosine binding // inferred from direct assay /// 0004842 // ubiquitin-protein ligase activity // inferred from direct assay /// 0004871 // signal transducer activity // inferred from electronic annotation /// 0005154 // epidermal growth factor receptor binding // inferred from direct assay /// 0005509 // calcium ion binding // inferred from electronic annotation /// 0005515 //…	chr19:49972965-49995736 (+) // 96.89 // q13.31
CBR4	84869	244052_at	1.13668	1.15171	0008152 // metabolic process // inferred from electronic annotation /// 0055114 // oxidation reduction // inferred from electronic annotation	0005737 // cytoplasm // inferred from electronic annotation	0003824 // catalytic activity // inferred from electronic annotation /// 0005488 // binding // inferred from electronic annotation /// 0016491 // oxidoreductase activity // inferred from electronic annotation	chr4:170147717-170148208 (-) // 73.79 // q32.3
CBX1	10951	201518_at	1.92539	1.9027	0006333 // chromatin assembly or disassembly // inferred from electronic annotation	0000775 // chromosome, centromeric region // inferred from direct assay /// 0000785 // chromatin // inferred from direct assay /// 0000785 // chromatin // inferred from electronic annotation /// 0001939 // female pronucleus // inferred from electronic annotation /// 0001940 // male pronucleus // inferred from electronic annotation /// 0005634 // nucleus // inferred from electronic annotation /// …	0003682 // chromatin binding // traceable author statement /// 0003682 // chromatin binding // inferred from electronic annotation /// 0005515 // protein binding // inferred from physical interaction /// 0005515 // protein binding // inferred from electronic annotation	chr17:43502421-43533799 (-) // 97.16 // q21.32 /// chrX:62434292-62436485 (-) // 95.02 // q11.1
CBX2	84733	226473_at	2.05076	1.91003	0006333 // chromatin assembly or disassembly // inferred from electronic annotation /// 0006350 // transcription // inferred from electronic annotation /// 0006355 // regulation of transcription, DNA-dependent // inferred from electronic annotation /// 0016481 // negative regulation of transcription // non-traceable author statement /// 0016568 // chromatin modification // non-traceable author st…	0000785 // chromatin // inferred from electronic annotation /// 0005634 // nucleus // non-traceable author statement /// 0005634 // nucleus // inferred from electronic annotation	0003677 // DNA binding // inferred from electronic annotation /// 0003682 // chromatin binding // inferred from electronic annotation /// 0016564 // transcription repressor activity // non-traceable author statement	chr17:75373579-75376375 (+) // 97.07 // q25.3
CBX3	11335	201091_s_at	1.13175	1.12196	0006333 // chromatin assembly or disassembly // inferred from electronic annotation /// 0006338 // chromatin remodeling // non-traceable author statement /// 0006350 // transcription // inferred from electronic annotation /// 0006355 // regulation of transcription, DNA-dependent // inferred from electronic annotation /// 0016481 // negative regulation of transcription // inferred from direct assa…	0000779 // condensed chromosome, centromeric region // inferred from sequence or structural similarity /// 0000779 // condensed chromosome, centromeric region // inferred from electronic annotation /// 0000785 // chromatin // inferred from direct assay /// 0000785 // chromatin // inferred from electronic annotation /// 0005634 // nucleus // inferred from electronic annotation /// 0005635 // nucle…	0003682 // chromatin binding // inferred from electronic annotation /// 0005515 // protein binding // inferred from physical interaction /// 0005515 // protein binding // inferred from sequence or structural similarity /// 0016565 // general transcriptional repressor activity // inferred from mutant phenotype /// 0019904 // protein domain specific binding // inferred from physical interaction	chr7:26207873-26219501 (+) // 88.43 // p15.2
CBX4	8535	206724_at	-1.72787	-2.78281	0000122 // negative regulation of transcription from RNA polymerase II promoter // inferred from electronic annotation /// 0006333 // chromatin assembly or disassembly // inferred from electronic annotation /// 0006350 // transcription // inferred from electronic annotation /// 0006355 // regulation of transcription, DNA-dependent // inferred from electronic annotation /// 0006916 // anti-apoptos…	0000785 // chromatin // inferred from electronic annotation /// 0005634 // nucleus // inferred from direct assay /// 0005634 // nucleus // inferred from electronic annotation /// 0005634 // nucleus // traceable author statement /// 0005737 // cytoplasm // inferred from direct assay /// 0005794 // Golgi apparatus // inferred from direct assay	0003682 // chromatin binding // inferred from electronic annotation /// 0003714 // transcription corepressor activity // traceable author statement /// 0051219 // phosphoprotein binding // inferred from electronic annotation	chr17:75422332-75427826 (-) // 87.15 // q25.3
CBX4	8535	227558_at	-1.93274	-2.07882	0000122 // negative regulation of transcription from RNA polymerase II promoter // inferred from electronic annotation /// 0006333 // chromatin assembly or disassembly // inferred from electronic annotation /// 0006350 // transcription // inferred from electronic annotation /// 0006355 // regulation of transcription, DNA-dependent // inferred from electronic annotation /// 0006916 // anti-apoptos…	0000785 // chromatin // inferred from electronic annotation /// 0005634 // nucleus // inferred from direct assay /// 0005634 // nucleus // inferred from electronic annotation /// 0005634 // nucleus // traceable author statement /// 0005737 // cytoplasm // inferred from direct assay /// 0005794 // Golgi apparatus // inferred from direct assay	0003682 // chromatin binding // inferred from electronic annotation /// 0003714 // transcription corepressor activity // traceable author statement /// 0051219 // phosphoprotein binding // inferred from electronic annotation	chr17:75421550-75422263 (-) // 94.33 // q25.3
CBX5	23468	209715_at	2.13915	2.1402	0006333 // chromatin assembly or disassembly // inferred from electronic annotation /// 0016481 // negative regulation of transcription // inferred from direct assay	0000775 // chromosome, centromeric region // inferred from electronic annotation /// 0000776 // kinetochore // inferred from electronic annotation /// 0000785 // chromatin // inferred from electronic annotation /// 0005634 // nucleus // inferred from electronic annotation /// 0005634 // nucleus // inferred from direct assay /// 0005635 // nuclear envelope // traceable author statement /// 0005720…	0003682 // chromatin binding // inferred from electronic annotation /// 0005515 // protein binding // inferred from physical interaction /// 0005515 // protein binding // inferred from electronic annotation /// 0016565 // general transcriptional repressor activity // inferred from mutant phenotype	chr12:52921677-52960151 (-) // 99.76 // q13.13
CBX5	23468	226085_at	1.3961	1.17083	0006333 // chromatin assembly or disassembly // inferred from electronic annotation /// 0016481 // negative regulation of transcription // inferred from direct assay	0000775 // chromosome, centromeric region // inferred from electronic annotation /// 0000776 // kinetochore // inferred from electronic annotation /// 0000785 // chromatin // inferred from electronic annotation /// 0005634 // nucleus // inferred from electronic annotation /// 0005634 // nucleus // inferred from direct assay /// 0005635 // nuclear envelope // traceable author statement /// 0005720…	0003682 // chromatin binding // inferred from electronic annotation /// 0005515 // protein binding // inferred from physical interaction /// 0005515 // protein binding // inferred from electronic annotation /// 0016565 // general transcriptional repressor activity // inferred from mutant phenotype	chr12:52914302-52916343 (-) // 84.35 // q13.13
CBX5	23468	242069_at	2.05985	2.15665	0006333 // chromatin assembly or disassembly // inferred from electronic annotation /// 0016481 // negative regulation of transcription // inferred from direct assay	0000775 // chromosome, centromeric region // inferred from electronic annotation /// 0000776 // kinetochore // inferred from electronic annotation /// 0000785 // chromatin // inferred from electronic annotation /// 0005634 // nucleus // inferred from electronic annotation /// 0005634 // nucleus // inferred from direct assay /// 0005635 // nuclear envelope // traceable author statement /// 0005720…	0003682 // chromatin binding // inferred from electronic annotation /// 0005515 // protein binding // inferred from physical interaction /// 0005515 // protein binding // inferred from electronic annotation /// 0016565 // general transcriptional repressor activity // inferred from mutant phenotype	chr12:52953879-52960128 (-) // 86.62 // q13.13
CCDC111	201973	227157_at	1.47578	1.47466	0006260 // DNA replication // inferred from electronic annotation /// 0006269 // DNA replication, synthesis of RNA primer // inferred from electronic annotation		0003896 // DNA primase activity // inferred from electronic annotation	chr4:185824115-185853100 (+) // 98.59 // q35.1
CCDC132	55610	226031_at	1.15807	1.03475				chr7:92761791-92826548 (+) // 93.96 // q21.3
CCDC138	165055	235644_at	2.12199	2.14423				chr2:108798826-108859609 (+) // 99.79 // q13
CCDC15	80071	241360_at	1.94842	1.74004				chr11:124415930-124416593 (+) // 95.95 // q24.2
CCDC28B	79140	221912_s_at	1.73745	2.07411				chr1:32438590-32443575 (+) // 95.12 // p35.1
CCDC34	91057	226287_at	2.37705	2.112				chr11:27316636-27341363 (-) // 86.28 // p14.1
CCDC50	152137	226713_at	-2.86154	-1.44106	0007605 // sensory perception of sound // inferred from electronic annotation	0005737 // cytoplasm // inferred from electronic annotation /// 0005737 // cytoplasm // inferred from direct assay	0005515 // protein binding // inferred from physical interaction	chr3:192597649-192599152 (+) // 98.21 // q28
CCDC50	152137	228693_at	-2.42702	-2.41624	0007605 // sensory perception of sound // inferred from electronic annotation	0005737 // cytoplasm // inferred from electronic annotation /// 0005737 // cytoplasm // inferred from direct assay	0005515 // protein binding // inferred from physical interaction	chr3:192596460-192597978 (+) // 97.35 // q28
CCDC50	152137	235051_at	-2.4568	-2.12679	0007605 // sensory perception of sound // inferred from electronic annotation	0005737 // cytoplasm // inferred from electronic annotation /// 0005737 // cytoplasm // inferred from direct assay	0005515 // protein binding // inferred from physical interaction	chr3:192594726-192596073 (+) // 94.44 // q28
CCDC50	152137	236831_at	-1.44958	-1.2328	0007605 // sensory perception of sound // inferred from electronic annotation	0005737 // cytoplasm // inferred from electronic annotation /// 0005737 // cytoplasm // inferred from direct assay	0005515 // protein binding // inferred from physical interaction	chr3:192593965-192594938 (+) // 91.27 // q28
CCDC52	152185	234995_at	1.81896	1.76243				chr3:114646175-114662304 (-) // 97.36 // q13.2
CCDC56	28958	218026_at	1.07667	1.17592		0005739 // mitochondrion // inferred from electronic annotation /// 0016020 // membrane // inferred from electronic annotation /// 0016021 // integral to membrane // inferred from electronic annotation		chr17:38203178-38204350 (-) // 96.6 // q21.31
CCDC64B	146439	235095_at	-2.92864	-2.55148				chr16:3017683-3018470 (-) // 95.26 // p13.3
CCDC68	80323	220180_at	-1.57318	-1.57318				chr18:50719791-50777635 (-) // 87.12 // q21.2
CCL14 /// CCL15	6358 /// 6359	210390_s_at	-5.95929	-6.0313	0006874 // cellular calcium ion homeostasis // traceable author statement /// 0006935 // chemotaxis // traceable author statement /// 0006935 // chemotaxis // inferred from electronic annotation /// 0006955 // immune response // inferred from electronic annotation /// 0007165 // signal transduction // traceable author statement /// 0007267 // cell-cell signaling // traceable author statement /// …	0005576 // extracellular region // inferred from electronic annotation /// 0005615 // extracellular space // traceable author statement /// 0005615 // extracellular space // inferred from electronic annotation	0004871 // signal transducer activity // traceable author statement /// 0005102 // receptor binding // traceable author statement /// 0005125 // cytokine activity // inferred from electronic annotation /// 0005515 // protein binding // inferred from physical interaction /// 0008009 // chemokine activity // inferred from electronic annotation /// 0008009 // chemokine activity // traceable author s…	chr17:31348776-31352644 (-) // 95.01 // q12
CCNA2	890	203418_at	1.55087	1.24235	0007049 // cell cycle // inferred from electronic annotation /// 0007067 // mitosis // inferred from electronic annotation /// 0007095 // mitotic cell cycle G2/M transition DNA damage checkpoint // traceable author statement /// 0045941 // positive regulation of transcription // inferred from electronic annotation /// 0051301 // cell division // inferred from electronic annotation	0001939 // female pronucleus // inferred from electronic annotation /// 0001940 // male pronucleus // inferred from electronic annotation /// 0005634 // nucleus // inferred from direct assay /// 0005634 // nucleus // inferred from electronic annotation /// 0005654 // nucleoplasm // not recorded /// 0005737 // cytoplasm // inferred from electronic annotation	0005515 // protein binding // inferred from physical interaction /// 0005515 // protein binding // inferred from electronic annotation	chr4:122958003-122964330 (-) // 99.03 // q27
CCNA2	890	213226_at	1.34809	1.07604	0007049 // cell cycle // inferred from electronic annotation /// 0007067 // mitosis // inferred from electronic annotation /// 0007095 // mitotic cell cycle G2/M transition DNA damage checkpoint // traceable author statement /// 0045941 // positive regulation of transcription // inferred from electronic annotation /// 0051301 // cell division // inferred from electronic annotation	0001939 // female pronucleus // inferred from electronic annotation /// 0001940 // male pronucleus // inferred from electronic annotation /// 0005634 // nucleus // inferred from direct assay /// 0005634 // nucleus // inferred from electronic annotation /// 0005654 // nucleoplasm // not recorded /// 0005737 // cytoplasm // inferred from electronic annotation	0005515 // protein binding // inferred from physical interaction /// 0005515 // protein binding // inferred from electronic annotation	chr4:122956953-122958076 (-) // 94.03 // q27
CCNE1	898	213523_at	3.4517	3.34796	0000082 // G1/S transition of mitotic cell cycle // non-traceable author statement /// 0007049 // cell cycle // inferred from electronic annotation /// 0030521 // androgen receptor signaling pathway // non-traceable author statement /// 0045893 // positive regulation of transcription, DNA-dependent // non-traceable author statement /// 0051301 // cell division // inferred from electronic annotati…	0005634 // nucleus // non-traceable author statement /// 0005634 // nucleus // inferred from direct assay /// 0005634 // nucleus // inferred from electronic annotation /// 0005654 // nucleoplasm // not recorded /// 0005829 // cytosol // not recorded	0003713 // transcription coactivator activity // non-traceable author statement /// 0005515 // protein binding // inferred from physical interaction /// 0050681 // androgen receptor binding // non-traceable author statement	chr19:34994770-35007059 (+) // 95.04 // q12
CCNE2	9134	205034_at	5.20264	4.89613	0000075 // cell cycle checkpoint // traceable author statement /// 0000079 // regulation of cyclin-dependent protein kinase activity // traceable author statement /// 0006270 // DNA replication initiation // inferred from electronic annotation /// 0007049 // cell cycle // inferred from electronic annotation /// 0051301 // cell division // inferred from electronic annotation /// 0051726 // regulat…	0005634 // nucleus // inferred from electronic annotation /// 0005654 // nucleoplasm // not recorded /// 0005829 // cytosol // not recorded	0005515 // protein binding // inferred from physical interaction /// 0016538 // cyclin-dependent protein kinase regulator activity // inferred from electronic annotation	chr8:95961644-95975652 (-) // 98.41 // q22.1
CCNG1	900	208796_s_at	1.12403	1.08006	0000079 // regulation of cyclin-dependent protein kinase activity // traceable author statement /// 0007049 // cell cycle // inferred from electronic annotation /// 0007067 // mitosis // inferred from electronic annotation /// 0051301 // cell division // inferred from electronic annotation	0005634 // nucleus // inferred from electronic annotation		chr5:162797204-162804598 (+) // 99.23 // q34
CCNL1	57018	1555411_a_at	-1.69707	-1.47618	0006350 // transcription // inferred from electronic annotation /// 0006355 // regulation of transcription, DNA-dependent // inferred from electronic annotation	0005634 // nucleus // inferred from electronic annotation /// 0016607 // nuclear speck // inferred from electronic annotation		chr3:158348723-158360577 (-) // 98.52 // q25.32
CCNL1	57018	1555827_at	-2.41329	-2.12689	0006350 // transcription // inferred from electronic annotation /// 0006355 // regulation of transcription, DNA-dependent // inferred from electronic annotation	0005634 // nucleus // inferred from electronic annotation /// 0016607 // nuclear speck // inferred from electronic annotation		chr3:158348749-158360593 (-) // 86.01 // q25.32
CCNL1	57018	220046_s_at	-1.70839	-1.37885	0006350 // transcription // inferred from electronic annotation /// 0006355 // regulation of transcription, DNA-dependent // inferred from electronic annotation	0005634 // nucleus // inferred from electronic annotation /// 0016607 // nuclear speck // inferred from electronic annotation		chr3:158348284-158360630 (-) // 98.46 // q25.32
CCPG1	9236	214151_s_at	-3.56128	-2.73345	0007049 // cell cycle // inferred from electronic annotation	0016020 // membrane // inferred from electronic annotation /// 0016021 // integral to membrane // inferred from electronic annotation		chr15:53434331-53435477 (-) // 99.16 // q21.3
CCPG1	9236	214152_at	-3.09121	-3.11559	0007049 // cell cycle // inferred from electronic annotation	0016020 // membrane // inferred from electronic annotation /// 0016021 // integral to membrane // inferred from electronic annotation		chr15:53434331-53435477 (-) // 99.16 // q21.3
CCPG1	9236	221156_x_at	-3.01531	-2.56886	0007049 // cell cycle // inferred from electronic annotation	0016020 // membrane // inferred from electronic annotation /// 0016021 // integral to membrane // inferred from electronic annotation		chr15:53438331-53440128 (-) // 94.88 // q21.3
CCPG1	9236	221511_x_at	-4.28566	-3.4155	0007049 // cell cycle // inferred from electronic annotation	0016020 // membrane // inferred from electronic annotation /// 0016021 // integral to membrane // inferred from electronic annotation		chr15:53434336-53487534 (-) // 81.14 // q21.3
CCPG1	9236	222156_x_at	-3.54861	-3.25398	0007049 // cell cycle // inferred from electronic annotation	0016020 // membrane // inferred from electronic annotation /// 0016021 // integral to membrane // inferred from electronic annotation		chr15:53435134-53487806 (-) // 96.88 // q21.3
CCRL1	51554	220351_at	-4.51001	-4.49499	0006935 // chemotaxis // traceable author statement /// 0006955 // immune response // traceable author statement /// 0007165 // signal transduction // inferred from electronic annotation /// 0007186 // G-protein coupled receptor protein signaling pathway // traceable author statement /// 0007186 // G-protein coupled receptor protein signaling pathway // inferred from electronic annotation	0005886 // plasma membrane // traceable author statement /// 0005886 // plasma membrane // inferred from electronic annotation /// 0005887 // integral to plasma membrane // traceable author statement /// 0016020 // membrane // inferred from electronic annotation /// 0016021 // integral to membrane // inferred from electronic annotation	0004871 // signal transducer activity // inferred from electronic annotation /// 0004872 // receptor activity // inferred from electronic annotation /// 0004930 // G-protein coupled receptor activity // inferred from electronic annotation /// 0004950 // chemokine receptor activity // traceable author statement /// 0016493 // C-C chemokine receptor activity // inferred from electronic annotation	chr3:133798826-133803744 (+) // 81.98 // q22.1 /// chr6:139185565-139187388 (+) // 78.43 // q24.1
CCT6B	10693	206587_at	-1.27168	-1.26461	0006457 // protein folding // traceable author statement /// 0006457 // protein folding // inferred from electronic annotation /// 0007283 // spermatogenesis // traceable author statement /// 0044267 // cellular protein metabolic process // inferred from electronic annotation /// 0051131 // chaperone-mediated protein complex assembly // traceable author statement	0005737 // cytoplasm // inferred from electronic annotation	0000166 // nucleotide binding // inferred from electronic annotation /// 0005515 // protein binding // inferred from electronic annotation /// 0005524 // ATP binding // inferred from electronic annotation /// 0008565 // protein transporter activity // traceable author statement /// 0051082 // unfolded protein binding // traceable author statement /// 0051082 // unfolded protein binding // inferre…	chr17:30279052-30312569 (-) // 99.37 // q12
CD44	960	212063_at	-1.31402	-1.51553	0001558 // regulation of cell growth // inferred from electronic annotation /// 0007155 // cell adhesion // inferred from electronic annotation /// 0007160 // cell-matrix adhesion // non-traceable author statement /// 0016337 // cell-cell adhesion // non-traceable author statement	0005737 // cytoplasm // inferred from direct assay /// 0005794 // Golgi apparatus // inferred from direct assay /// 0005886 // plasma membrane // inferred from direct assay /// 0005887 // integral to plasma membrane // non-traceable author statement /// 0005925 // focal adhesion // inferred from direct assay /// 0009986 // cell surface // inferred from direct assay /// 0016020 // membrane // infe…	0004872 // receptor activity // inferred from electronic annotation /// 0005488 // binding // inferred from electronic annotation /// 0005515 // protein binding // inferred from electronic annotation /// 0005515 // protein binding // inferred from physical interaction /// 0005518 // collagen binding // non-traceable author statement /// 0005540 // hyaluronic acid binding // non-traceable author s…	chr11:35208209-35210525 (+) // 92.0 // p13
CD44	960	217523_at	-1.79755	-1.88193	0001558 // regulation of cell growth // inferred from electronic annotation /// 0007155 // cell adhesion // inferred from electronic annotation /// 0007160 // cell-matrix adhesion // non-traceable author statement /// 0016337 // cell-cell adhesion // non-traceable author statement	0005737 // cytoplasm // inferred from direct assay /// 0005794 // Golgi apparatus // inferred from direct assay /// 0005886 // plasma membrane // inferred from direct assay /// 0005887 // integral to plasma membrane // non-traceable author statement /// 0005925 // focal adhesion // inferred from direct assay /// 0009986 // cell surface // inferred from direct assay /// 0016020 // membrane // infe…	0004872 // receptor activity // inferred from electronic annotation /// 0005488 // binding // inferred from electronic annotation /// 0005515 // protein binding // inferred from electronic annotation /// 0005515 // protein binding // inferred from physical interaction /// 0005518 // collagen binding // non-traceable author statement /// 0005540 // hyaluronic acid binding // non-traceable author s…	chr11:35174850-35175559 (+) // 99.3 // p13
CD52	1043	204661_at	2.09743	2.28475	0007204 // elevation of cytosolic calcium ion concentration // inferred from direct assay /// 0045730 // respiratory burst // non-traceable author statement	0005624 // membrane fraction // traceable author statement /// 0005886 // plasma membrane // inferred from electronic annotation /// 0005887 // integral to plasma membrane // traceable author statement /// 0016020 // membrane // inferred from electronic annotation /// 0031225 // anchored to membrane // inferred from electronic annotation		chr1:26517071-26519597 (+) // 98.37 // p36.11
CD52	1043	34210_at	2.71313	2.78086	0007204 // elevation of cytosolic calcium ion concentration // inferred from direct assay /// 0045730 // respiratory burst // non-traceable author statement	0005624 // membrane fraction // traceable author statement /// 0005886 // plasma membrane // inferred from electronic annotation /// 0005887 // integral to plasma membrane // traceable author statement /// 0016020 // membrane // inferred from electronic annotation /// 0031225 // anchored to membrane // inferred from electronic annotation		chr1:26517003-26519601 (+) // 81.48 // p36.11
CD55	1604	1555950_a_at	-3.6796	-2.43834	0006955 // immune response // inferred from electronic annotation /// 0006958 // complement activation, classical pathway // inferred from electronic annotation /// 0007204 // elevation of cytosolic calcium ion concentration // inferred from direct assay /// 0045087 // innate immune response // inferred from electronic annotation /// 0045730 // respiratory burst // non-traceable author statement	0005625 // soluble fraction // traceable author statement /// 0005886 // plasma membrane // inferred from electronic annotation /// 0005887 // integral to plasma membrane // traceable author statement /// 0016020 // membrane // inferred from electronic annotation /// 0031225 // anchored to membrane // inferred from electronic annotation /// 0045121 // membrane raft // inferred from direct assay		chr1:205561475-205579387 (+) // 75.35 // q32.2
CD55	1604	201925_s_at	-3.47776	-2.41258	0006955 // immune response // inferred from electronic annotation /// 0006958 // complement activation, classical pathway // inferred from electronic annotation /// 0007204 // elevation of cytosolic calcium ion concentration // inferred from direct assay /// 0045087 // innate immune response // inferred from electronic annotation /// 0045730 // respiratory burst // non-traceable author statement	0005625 // soluble fraction // traceable author statement /// 0005886 // plasma membrane // inferred from electronic annotation /// 0005887 // integral to plasma membrane // traceable author statement /// 0016020 // membrane // inferred from electronic annotation /// 0031225 // anchored to membrane // inferred from electronic annotation /// 0045121 // membrane raft // inferred from direct assay		chr1:205561668-205600469 (+) // 98.86 // q32.2
CD55	1604	201926_s_at	-3.64016	-2.47604	0006955 // immune response // inferred from electronic annotation /// 0006958 // complement activation, classical pathway // inferred from electronic annotation /// 0007204 // elevation of cytosolic calcium ion concentration // inferred from direct assay /// 0045087 // innate immune response // inferred from electronic annotation /// 0045730 // respiratory burst // non-traceable author statement	0005625 // soluble fraction // traceable author statement /// 0005886 // plasma membrane // inferred from electronic annotation /// 0005887 // integral to plasma membrane // traceable author statement /// 0016020 // membrane // inferred from electronic annotation /// 0031225 // anchored to membrane // inferred from electronic annotation /// 0045121 // membrane raft // inferred from direct assay		chr1:205561654-205599680 (+) // 97.79 // q32.2
CD58	965	222061_at	-1.46855	-1.66489	0007155 // cell adhesion // non-traceable author statement /// 0016337 // cell-cell adhesion // non-traceable author statement	0005886 // plasma membrane // inferred from electronic annotation /// 0005887 // integral to plasma membrane // non-traceable author statement /// 0016020 // membrane // inferred from electronic annotation /// 0016021 // integral to membrane // inferred from electronic annotation /// 0031225 // anchored to membrane // inferred from electronic annotation	0005515 // protein binding // inferred from physical interaction	chr1:116858569-116860187 (-) // 56.9 // p13.1
CD59	966	228748_at	-2.23943	-2.26383	0007166 // cell surface receptor linked signal transduction // traceable author statement /// 0007596 // blood coagulation // traceable author statement	0005576 // extracellular region // inferred from electronic annotation /// 0005624 // membrane fraction // traceable author statement /// 0005886 // plasma membrane // non-traceable author statement /// 0005886 // plasma membrane // inferred from electronic annotation /// 0016020 // membrane // inferred from electronic annotation /// 0031225 // anchored to membrane // inferred from electronic ann…	0005515 // protein binding // inferred from physical interaction	chr11:33681143-33681639 (-) // 74.92 // p13
CD82	3732	203904_x_at	-3.21153	-3.12974		0005886 // plasma membrane // traceable author statement /// 0005887 // integral to plasma membrane // traceable author statement /// 0016020 // membrane // inferred from electronic annotation /// 0016021 // integral to membrane // inferred from electronic annotation	0005515 // protein binding // inferred from physical interaction	chr11:44543783-44597891 (+) // 77.33 // p11.2
CD99	4267	201028_s_at	1.93662	2.75398	0007155 // cell adhesion // inferred from electronic annotation	0005737 // cytoplasm // traceable author statement /// 0005886 // plasma membrane // traceable author statement /// 0005887 // integral to plasma membrane // traceable author statement /// 0016020 // membrane // inferred from electronic annotation /// 0016021 // integral to membrane // inferred from electronic annotation	0005515 // protein binding // inferred from electronic annotation	chrX:2619401-2668845 (+) // 99.65 // p22.33 /// chrY:2619401-2668845 (+) // 99.65 // p11.31
CD99	4267	201029_s_at	4.37639	5.12593	0007155 // cell adhesion // inferred from electronic annotation	0005737 // cytoplasm // traceable author statement /// 0005886 // plasma membrane // traceable author statement /// 0005887 // integral to plasma membrane // traceable author statement /// 0016020 // membrane // inferred from electronic annotation /// 0016021 // integral to membrane // inferred from electronic annotation	0005515 // protein binding // inferred from electronic annotation	chrX:2619279-2669274 (+) // 99.19 // p22.33 /// chrY:2619279-2669274 (+) // 99.19 // p11.31
CDC2	983	203214_x_at	1.34085	1.11422	0006468 // protein amino acid phosphorylation // inferred from electronic annotation /// 0006916 // anti-apoptosis // inferred from direct assay /// 0007049 // cell cycle // inferred from electronic annotation /// 0007067 // mitosis // inferred from electronic annotation /// 0007095 // mitotic cell cycle G2/M transition DNA damage checkpoint // inferred from electronic annotation /// 0031145 // a…	0005634 // nucleus // inferred from direct assay /// 0005634 // nucleus // inferred from electronic annotation /// 0005634 // nucleus // traceable author statement /// 0005654 // nucleoplasm // not recorded /// 0005737 // cytoplasm // inferred from direct assay /// 0005829 // cytosol // not recorded /// 0005876 // spindle microtubule // inferred from direct assay /// 0030496 // midbody // inferre…	0000166 // nucleotide binding // inferred from electronic annotation /// 0004672 // protein kinase activity // inferred from electronic annotation /// 0004672 // protein kinase activity // non-traceable author statement /// 0004674 // protein serine/threonine kinase activity // inferred from electronic annotation /// 0004693 // cyclin-dependent protein kinase activity // not recorded /// 0004693 …	chr10:62208241-62223768 (+) // 98.76 // q21.2
CDC2	983	231534_at	1.97259	1.44214	0006468 // protein amino acid phosphorylation // inferred from electronic annotation /// 0006916 // anti-apoptosis // inferred from direct assay /// 0007049 // cell cycle // inferred from electronic annotation /// 0007067 // mitosis // inferred from electronic annotation /// 0007095 // mitotic cell cycle G2/M transition DNA damage checkpoint // inferred from electronic annotation /// 0031145 // a…	0005634 // nucleus // inferred from direct assay /// 0005634 // nucleus // inferred from electronic annotation /// 0005634 // nucleus // traceable author statement /// 0005654 // nucleoplasm // not recorded /// 0005737 // cytoplasm // inferred from direct assay /// 0005829 // cytosol // not recorded /// 0005876 // spindle microtubule // inferred from direct assay /// 0030496 // midbody // inferre…	0000166 // nucleotide binding // inferred from electronic annotation /// 0004672 // protein kinase activity // inferred from electronic annotation /// 0004672 // protein kinase activity // non-traceable author statement /// 0004674 // protein serine/threonine kinase activity // inferred from electronic annotation /// 0004693 // cyclin-dependent protein kinase activity // not recorded /// 0004693 …	chr10:62209903-62217966 (-) // 94.75 // q21.2
CDC20	991	202870_s_at	1.88772	1.56668	0006511 // ubiquitin-dependent protein catabolic process // traceable author statement /// 0007049 // cell cycle // traceable author statement /// 0007049 // cell cycle // inferred from electronic annotation /// 0007067 // mitosis // inferred from electronic annotation /// 0019941 // modification-dependent protein catabolic process // inferred from electronic annotation /// 0031145 // anaphase-pr…	0005654 // nucleoplasm // not recorded /// 0005819 // spindle // traceable author statement /// 0005829 // cytosol // not recorded	0005515 // protein binding // inferred from physical interaction	chr1:43597214-43601458 (+) // 96.44 // p34.2 /// chr9:88816308-88817945 (+) // 93.3 // q21.33
CDC25A	993	1555772_a_at	3.3051	2.97908	0000079 // regulation of cyclin-dependent protein kinase activity // traceable author statement /// 0000087 // M phase of mitotic cell cycle // inferred from electronic annotation /// 0006260 // DNA replication // not recorded /// 0006470 // protein amino acid dephosphorylation // inferred from electronic annotation /// 0007049 // cell cycle // inferred from electronic annotation /// 0007067 // m…	0005622 // intracellular // inferred from electronic annotation /// 0005634 // nucleus // inferred from direct assay /// 0005654 // nucleoplasm // not recorded /// 0005794 // Golgi apparatus // inferred from direct assay /// 0043231 // intracellular membrane-bounded organelle // inferred from direct assay	0004721 // phosphoprotein phosphatase activity // inferred from electronic annotation /// 0004725 // protein tyrosine phosphatase activity // inferred from electronic annotation /// 0005515 // protein binding // inferred from physical interaction /// 0016787 // hydrolase activity // inferred from electronic annotation	chr3:48174871-48204441 (-) // 99.57 // p21.31
CDC25A	993	204695_at	2.42605	1.76275	0000079 // regulation of cyclin-dependent protein kinase activity // traceable author statement /// 0000087 // M phase of mitotic cell cycle // inferred from electronic annotation /// 0006260 // DNA replication // not recorded /// 0006470 // protein amino acid dephosphorylation // inferred from electronic annotation /// 0007049 // cell cycle // inferred from electronic annotation /// 0007067 // m…	0005622 // intracellular // inferred from electronic annotation /// 0005634 // nucleus // inferred from direct assay /// 0005654 // nucleoplasm // not recorded /// 0005794 // Golgi apparatus // inferred from direct assay /// 0043231 // intracellular membrane-bounded organelle // inferred from direct assay	0004721 // phosphoprotein phosphatase activity // inferred from electronic annotation /// 0004725 // protein tyrosine phosphatase activity // inferred from electronic annotation /// 0005515 // protein binding // inferred from physical interaction /// 0016787 // hydrolase activity // inferred from electronic annotation	chr3:48173672-48204893 (-) // 96.57 // p21.31
CDC42EP1	11135	204693_at	-2.18577	-2.27203	0007266 // Rho protein signal transduction // inferred from electronic annotation /// 0008360 // regulation of cell shape // inferred from direct assay /// 0031274 // positive regulation of pseudopodium assembly // inferred from direct assay	0005737 // cytoplasm // inferred from electronic annotation /// 0005737 // cytoplasm // inferred from direct assay /// 0005856 // cytoskeleton // inferred from electronic annotation /// 0005856 // cytoskeleton // inferred from direct assay /// 0005886 // plasma membrane // inferred from direct assay /// 0012505 // endomembrane system // inferred from electronic annotation /// 0016020 // membrane …	0005515 // protein binding // inferred from electronic annotation	chr22:36286472-36295273 (+) // 99.21 // q13.1
CDC45L	8318	204126_s_at	3.89845	3.7298	0000076 // DNA replication checkpoint // traceable author statement /// 0006260 // DNA replication // not recorded /// 0006260 // DNA replication // inferred from electronic annotation /// 0006270 // DNA replication initiation // traceable author statement /// 0006270 // DNA replication initiation // inferred from electronic annotation /// 0007049 // cell cycle // inferred from electronic annotat…	0005634 // nucleus // traceable author statement /// 0005634 // nucleus // inferred from direct assay /// 0005634 // nucleus // inferred from electronic annotation /// 0005654 // nucleoplasm // not recorded /// 0005737 // cytoplasm // inferred from electronic annotation /// 0005737 // cytoplasm // inferred from direct assay /// 0005813 // centrosome // inferred from direct assay	0005515 // protein binding // inferred from physical interaction	chr22:17847467-17888123 (+) // 98.98 // q11.21
CDC6	990	203968_s_at	1.54817	1.46468	0000076 // DNA replication checkpoint // traceable author statement /// 0000079 // regulation of cyclin-dependent protein kinase activity // traceable author statement /// 0006260 // DNA replication // inferred from electronic annotation /// 0007049 // cell cycle // inferred from electronic annotation /// 0007067 // mitosis // inferred from electronic annotation /// 0007089 // traversing start co…	0005634 // nucleus // traceable author statement /// 0005634 // nucleus // inferred from electronic annotation /// 0005654 // nucleoplasm // not recorded /// 0005737 // cytoplasm // traceable author statement /// 0005737 // cytoplasm // inferred from electronic annotation /// 0005819 // spindle // inferred from electronic annotation /// 0005829 // cytosol // not recorded	0000166 // nucleotide binding // traceable author statement /// 0000166 // nucleotide binding // inferred from electronic annotation /// 0003682 // chromatin binding // inferred from electronic annotation /// 0005515 // protein binding // inferred from physical interaction /// 0005524 // ATP binding // inferred from electronic annotation /// 0017111 // nucleoside-triphosphatase activity // inferr…	chr17:35697804-35711996 (+) // 97.53 // q21.2
CDC7	8317	204510_at	3.76348	3.74732	0000082 // G1/S transition of mitotic cell cycle // traceable author statement /// 0006260 // DNA replication // not recorded /// 0006468 // protein amino acid phosphorylation // inferred from electronic annotation /// 0007049 // cell cycle // inferred from electronic annotation /// 0008284 // positive regulation of cell proliferation // inferred from mutant phenotype /// 0033261 // regulation of…	0005634 // nucleus // inferred from direct assay /// 0005634 // nucleus // inferred from electronic annotation /// 0005654 // nucleoplasm // not recorded /// 0005737 // cytoplasm // inferred from direct assay	0000166 // nucleotide binding // inferred from electronic annotation /// 0004672 // protein kinase activity // inferred from electronic annotation /// 0004674 // protein serine/threonine kinase activity // inferred from electronic annotation /// 0005515 // protein binding // inferred from physical interaction /// 0005524 // ATP binding // inferred from electronic annotation /// 0016301 // kinase …	chr1:91739031-91763901 (+) // 99.65 // p22.2
CDCA3	83461	221436_s_at	2.34242	1.6819	0007049 // cell cycle // inferred from electronic annotation /// 0007067 // mitosis // inferred from electronic annotation /// 0019941 // modification-dependent protein catabolic process // inferred from electronic annotation /// 0051301 // cell division // inferred from electronic annotation	0005737 // cytoplasm // inferred from electronic annotation		chr12:6828467-6830377 (-) // 100.0 // p13.31
CDCA3	83461	223307_at	2.05264	1.45986	0007049 // cell cycle // inferred from electronic annotation /// 0007067 // mitosis // inferred from electronic annotation /// 0019941 // modification-dependent protein catabolic process // inferred from electronic annotation /// 0051301 // cell division // inferred from electronic annotation	0005737 // cytoplasm // inferred from electronic annotation		chr12:6828253-6830687 (-) // 97.47 // p13.31
CDCA4	55038	218399_s_at	1.83022	1.95143	0051301 // cell division // inferred from electronic annotation	0005634 // nucleus // inferred from electronic annotation		chr14:104547325-104549221 (-) // 98.85 // q32.33
CDCA7	83879	224428_s_at	2.12148	1.92083	0006350 // transcription // inferred from electronic annotation /// 0006355 // regulation of transcription, DNA-dependent // inferred from electronic annotation /// 0042127 // regulation of cell proliferation // inferred from direct assay /// 0051301 // cell division // inferred from electronic annotation	0005634 // nucleus // inferred from direct assay /// 0005634 // nucleus // inferred from electronic annotation		chr2:173927793-173941876 (+) // 99.4 // q31.1
CDCA7	83879	230060_at	1.58228	1.17725	0006350 // transcription // inferred from electronic annotation /// 0006355 // regulation of transcription, DNA-dependent // inferred from electronic annotation /// 0042127 // regulation of cell proliferation // inferred from direct assay /// 0051301 // cell division // inferred from electronic annotation	0005634 // nucleus // inferred from direct assay /// 0005634 // nucleus // inferred from electronic annotation		chr2:173936312-173937904 (+) // 98.56 // q31.1
CDCA7L	55536	225081_s_at	1.70944	1.78607	0006350 // transcription // inferred from electronic annotation /// 0006355 // regulation of transcription, DNA-dependent // inferred from electronic annotation /// 0051301 // cell division // inferred from electronic annotation	0005634 // nucleus // inferred from electronic annotation /// 0005737 // cytoplasm // inferred from electronic annotation		chr7:21907041-21952042 (-) // 89.33 // p15.3
CDCP1	64866	218451_at	-2.15502	-1.76819		0005576 // extracellular region // inferred from electronic annotation /// 0005886 // plasma membrane // inferred from electronic annotation /// 0016020 // membrane // inferred from electronic annotation /// 0016021 // integral to membrane // inferred from electronic annotation		chr3:45098782-45128942 (-) // 83.9 // p21.31
CDCP1	64866	234932_s_at	-1.81483	-1.83617		0005576 // extracellular region // inferred from electronic annotation /// 0005886 // plasma membrane // inferred from electronic annotation /// 0016020 // membrane // inferred from electronic annotation /// 0016021 // integral to membrane // inferred from electronic annotation		chr3:45100588-45102479 (-) // 62.9 // p21.31
CDK2	1017	204252_at	2.05118	2.02832	0000086 // G2/M transition of mitotic cell cycle // traceable author statement /// 0006275 // regulation of DNA replication // traceable author statement /// 0006468 // protein amino acid phosphorylation // inferred from electronic annotation /// 0007049 // cell cycle // inferred from electronic annotation /// 0007067 // mitosis // inferred from electronic annotation /// 0007089 // traversing sta…	0000307 // cyclin-dependent protein kinase holoenzyme complex // inferred from direct assay /// 0005634 // nucleus // inferred from direct assay /// 0005634 // nucleus // traceable author statement /// 0005654 // nucleoplasm // not recorded /// 0005737 // cytoplasm // traceable author statement /// 0005829 // cytosol // not recorded	0000166 // nucleotide binding // inferred from electronic annotation /// 0004672 // protein kinase activity // inferred from electronic annotation /// 0004672 // protein kinase activity // traceable author statement /// 0004674 // protein serine/threonine kinase activity // inferred from electronic annotation /// 0004693 // cyclin-dependent protein kinase activity // not recorded /// 0004693 // c…	chr12:54646868-54652805 (+) // 98.92 // q13.2
CDK2	1017	211804_s_at	2.43316	2.09111	0000086 // G2/M transition of mitotic cell cycle // traceable author statement /// 0006275 // regulation of DNA replication // traceable author statement /// 0006468 // protein amino acid phosphorylation // inferred from electronic annotation /// 0007049 // cell cycle // inferred from electronic annotation /// 0007067 // mitosis // inferred from electronic annotation /// 0007089 // traversing sta…	0000307 // cyclin-dependent protein kinase holoenzyme complex // inferred from direct assay /// 0005634 // nucleus // inferred from direct assay /// 0005634 // nucleus // traceable author statement /// 0005654 // nucleoplasm // not recorded /// 0005737 // cytoplasm // traceable author statement /// 0005829 // cytosol // not recorded	0000166 // nucleotide binding // inferred from electronic annotation /// 0004672 // protein kinase activity // inferred from electronic annotation /// 0004672 // protein kinase activity // traceable author statement /// 0004674 // protein serine/threonine kinase activity // inferred from electronic annotation /// 0004693 // cyclin-dependent protein kinase activity // not recorded /// 0004693 // c…	chr12:54647057-54651679 (+) // 97.88 // q13.2
CDKN1A	1026	202284_s_at	-2.04771	-1.72895	0000079 // regulation of cyclin-dependent protein kinase activity // traceable author statement /// 0000082 // G1/S transition of mitotic cell cycle // inferred from direct assay /// 0000086 // G2/M transition of mitotic cell cycle // inferred from mutant phenotype /// 0006974 // response to DNA damage stimulus // inferred from electronic annotation /// 0007049 // cell cycle // inferred from elec…	0000307 // cyclin-dependent protein kinase holoenzyme complex // inferred from electronic annotation /// 0000307 // cyclin-dependent protein kinase holoenzyme complex // inferred from direct assay /// 0005634 // nucleus // inferred from electronic annotation /// 0005634 // nucleus // inferred from direct assay /// 0005654 // nucleoplasm // not recorded /// 0005737 // cytoplasm // inferred from el…	0004860 // protein kinase inhibitor activity // inferred from electronic annotation /// 0004861 // cyclin-dependent protein kinase inhibitor activity // not recorded /// 0004861 // cyclin-dependent protein kinase inhibitor activity // traceable author statement /// 0004861 // cyclin-dependent protein kinase inhibitor activity // inferred from electronic annotation /// 0005515 // protein binding /…	chr6:36754483-36763086 (+) // 92.93 // p21.31
CDKN2AIPNL	91368	235006_at	1.59093	1.61058				chr5:133765736-133775485 (-) // 62.76 // q31.1
CDKN2B	1030	236313_at	-2.33119	-1.83612	0000079 // regulation of cyclin-dependent protein kinase activity // inferred from direct assay /// 0000086 // G2/M transition of mitotic cell cycle // inferred from mutant phenotype /// 0007049 // cell cycle // inferred from electronic annotation /// 0007050 // cell cycle arrest // inferred from mutant phenotype /// 0008285 // negative regulation of cell proliferation // inferred from electronic…	0005634 // nucleus // inferred from direct assay /// 0005737 // cytoplasm // inferred from direct assay	0004861 // cyclin-dependent protein kinase inhibitor activity // inferred from direct assay /// 0004861 // cyclin-dependent protein kinase inhibitor activity // non-traceable author statement /// 0005515 // protein binding // inferred from physical interaction /// 0016301 // kinase activity // inferred from electronic annotation /// 0019901 // protein kinase binding // inferred from physical inte…	chr9:21992898-21993475 (-) // 94.51 // p21.3
CDKN3	1033	1555758_a_at	2.12829	1.86421	0000079 // regulation of cyclin-dependent protein kinase activity // traceable author statement /// 0000082 // G1/S transition of mitotic cell cycle // traceable author statement /// 0007049 // cell cycle // inferred from electronic annotation /// 0007050 // cell cycle arrest // inferred from direct assay /// 0007050 // cell cycle arrest // traceable author statement /// 0008285 // negative regul…	0005737 // cytoplasm // inferred from electronic annotation /// 0048471 // perinuclear region of cytoplasm // inferred from expression pattern	0004721 // phosphoprotein phosphatase activity // inferred from electronic annotation /// 0004722 // protein serine/threonine phosphatase activity // inferred from direct assay /// 0004725 // protein tyrosine phosphatase activity // inferred from direct assay /// 0004725 // protein tyrosine phosphatase activity // inferred from electronic annotation /// 0005515 // protein binding // inferred from…	chr14:53936360-53948102 (+) // 96.81 // q22.2
CDKN3	1033	209714_s_at	2.1513	1.76843	0000079 // regulation of cyclin-dependent protein kinase activity // traceable author statement /// 0000082 // G1/S transition of mitotic cell cycle // traceable author statement /// 0007049 // cell cycle // inferred from electronic annotation /// 0007050 // cell cycle arrest // inferred from direct assay /// 0007050 // cell cycle arrest // traceable author statement /// 0008285 // negative regul…	0005737 // cytoplasm // inferred from electronic annotation /// 0048471 // perinuclear region of cytoplasm // inferred from expression pattern	0004721 // phosphoprotein phosphatase activity // inferred from electronic annotation /// 0004722 // protein serine/threonine phosphatase activity // inferred from direct assay /// 0004725 // protein tyrosine phosphatase activity // inferred from direct assay /// 0004725 // protein tyrosine phosphatase activity // inferred from electronic annotation /// 0005515 // protein binding // inferred from…	chr14:53936360-53956576 (+) // 98.51 // q22.2
CDON	50937	227526_at	-2.28788	-2.31171	0007155 // cell adhesion // traceable author statement	0016020 // membrane // inferred from electronic annotation /// 0016021 // integral to membrane // inferred from electronic annotation	0005515 // protein binding // inferred from physical interaction	chr11:125332415-125335211 (-) // 89.92 // q24.2
CDT1	81620	209832_s_at	4.30577	4.25218	0000076 // DNA replication checkpoint // inferred from direct assay /// 0000076 // DNA replication checkpoint // inferred from electronic annotation /// 0006260 // DNA replication // inferred from electronic annotation /// 0007049 // cell cycle // inferred from electronic annotation /// 0007090 // regulation of S phase of mitotic cell cycle // inferred from electronic annotation /// 0030174 // re…	0005634 // nucleus // inferred from direct assay /// 0005634 // nucleus // inferred from electronic annotation /// 0005654 // nucleoplasm // not recorded /// 0005657 // replication fork // inferred from electronic annotation	0003677 // DNA binding // inferred from sequence or structural similarity /// 0003677 // DNA binding // inferred from electronic annotation /// 0005515 // protein binding // inferred from physical interaction /// 0005515 // protein binding // inferred from electronic annotation	chr16:87397724-87402418 (+) // 95.01 // q24.3
CDT1	81620	228868_x_at	3.32499	3.24998	0000076 // DNA replication checkpoint // inferred from direct assay /// 0000076 // DNA replication checkpoint // inferred from electronic annotation /// 0006260 // DNA replication // inferred from electronic annotation /// 0007049 // cell cycle // inferred from electronic annotation /// 0007090 // regulation of S phase of mitotic cell cycle // inferred from electronic annotation /// 0030174 // re…	0005634 // nucleus // inferred from direct assay /// 0005634 // nucleus // inferred from electronic annotation /// 0005654 // nucleoplasm // not recorded /// 0005657 // replication fork // inferred from electronic annotation	0003677 // DNA binding // inferred from sequence or structural similarity /// 0003677 // DNA binding // inferred from electronic annotation /// 0005515 // protein binding // inferred from physical interaction /// 0005515 // protein binding // inferred from electronic annotation
CEACAM5	1048	201884_at	-2.16627	-1.91354		0005886 // plasma membrane // inferred from electronic annotation /// 0005887 // integral to plasma membrane // traceable author statement /// 0016020 // membrane // inferred from electronic annotation /// 0031225 // anchored to membrane // inferred from electronic annotation		chr19:46904376-46923112 (+) // 75.92 // q13.2
CEACAM6	4680	203757_s_at	-5.08944	-4.01143	0007165 // signal transduction // traceable author statement /// 0007267 // cell-cell signaling // traceable author statement	0005886 // plasma membrane // not recorded /// 0005886 // plasma membrane // inferred from electronic annotation /// 0005887 // integral to plasma membrane // traceable author statement /// 0016020 // membrane // inferred from electronic annotation /// 0031225 // anchored to membrane // inferred from electronic annotation		chr19:46951346-46967618 (+) // 53.22 // q13.2
CEACAM6	4680	211657_at	-4.07069	-3.19373	0007165 // signal transduction // traceable author statement /// 0007267 // cell-cell signaling // traceable author statement	0005886 // plasma membrane // not recorded /// 0005886 // plasma membrane // inferred from electronic annotation /// 0005887 // integral to plasma membrane // traceable author statement /// 0016020 // membrane // inferred from electronic annotation /// 0031225 // anchored to membrane // inferred from electronic annotation		chr19:46951336-46967618 (+) // 47.65 // q13.2
CEACAM7	1087	206199_at	-1.50317	-1.48394		0005886 // plasma membrane // traceable author statement /// 0005886 // plasma membrane // inferred from electronic annotation /// 0016020 // membrane // inferred from electronic annotation /// 0016021 // integral to membrane // traceable author statement /// 0031225 // anchored to membrane // inferred from electronic annotation		chr19:46869433-46883936 (-) // 40.27 // q13.2
CEBPB	1051	212501_at	-1.42702	-1.51746	0001892 // embryonic placenta development // inferred from electronic annotation /// 0006350 // transcription // inferred from electronic annotation /// 0006355 // regulation of transcription, DNA-dependent // inferred from electronic annotation /// 0006366 // transcription from RNA polymerase II promoter // traceable author statement /// 0006916 // anti-apoptosis // inferred from electronic anno…	0005634 // nucleus // traceable author statement /// 0005634 // nucleus // inferred from electronic annotation /// 0005737 // cytoplasm // inferred from electronic annotation	0003677 // DNA binding // inferred from electronic annotation /// 0003677 // DNA binding // traceable author statement /// 0003700 // transcription factor activity // inferred from electronic annotation /// 0003700 // transcription factor activity // non-traceable author statement /// 0003705 // RNA polymerase II transcription factor activity, enhancer binding // inferred from electronic annotati…	chr20:48240531-48242616 (+) // 75.8 // q13.13
CEBPD	1052	203973_s_at	-1.51987	-1.4737	0006350 // transcription // inferred from electronic annotation /// 0006355 // regulation of transcription, DNA-dependent // inferred from electronic annotation /// 0006366 // transcription from RNA polymerase II promoter // traceable author statement	0005634 // nucleus // inferred from electronic annotation	0003677 // DNA binding // inferred from electronic annotation /// 0003700 // transcription factor activity // inferred from electronic annotation /// 0043565 // sequence-specific DNA binding // inferred from electronic annotation /// 0046983 // protein dimerization activity // inferred from electronic annotation	chr8:48812027-48813275 (-) // 94.47 // q11.21
CEBPG	1054	204203_at	-2.29869	-2.57226	0001889 // liver development // inferred from sequence or structural similarity /// 0001889 // liver development // inferred from electronic annotation /// 0006350 // transcription // inferred from electronic annotation /// 0006355 // regulation of transcription, DNA-dependent // inferred from electronic annotation /// 0006357 // regulation of transcription from RNA polymerase II promoter // infe…	0005634 // nucleus // inferred from sequence or structural similarity /// 0005634 // nucleus // inferred from electronic annotation	0003677 // DNA binding // inferred from direct assay /// 0003677 // DNA binding // inferred from electronic annotation /// 0003700 // transcription factor activity // inferred from electronic annotation /// 0005515 // protein binding // inferred from physical interaction /// 0008134 // transcription factor binding // inferred from direct assay /// 0043565 // sequence-specific DNA binding // infer…	chr19:38556487-38562736 (+) // 100.0 // q13.11
CEBPG	1054	225527_at	-2.97192	-3.40738	0001889 // liver development // inferred from sequence or structural similarity /// 0001889 // liver development // inferred from electronic annotation /// 0006350 // transcription // inferred from electronic annotation /// 0006355 // regulation of transcription, DNA-dependent // inferred from electronic annotation /// 0006357 // regulation of transcription from RNA polymerase II promoter // infe…	0005634 // nucleus // inferred from sequence or structural similarity /// 0005634 // nucleus // inferred from electronic annotation	0003677 // DNA binding // inferred from direct assay /// 0003677 // DNA binding // inferred from electronic annotation /// 0003700 // transcription factor activity // inferred from electronic annotation /// 0005515 // protein binding // inferred from physical interaction /// 0008134 // transcription factor binding // inferred from direct assay /// 0043565 // sequence-specific DNA binding // infer…	chr19:38563266-38565432 (+) // 92.33 // q13.11
CENPH	64946	231772_x_at	3.15294	3.38965	0007059 // chromosome segregation // inferred from electronic annotation /// 0051301 // cell division // inferred from electronic annotation /// 0051383 // kinetochore organization // traceable author statement	0000776 // kinetochore // inferred from electronic annotation /// 0000776 // kinetochore // inferred from direct assay /// 0000776 // kinetochore // non-traceable author statement /// 0000777 // condensed chromosome kinetochore // inferred from electronic annotation /// 0005634 // nucleus // inferred from direct assay /// 0005634 // nucleus // inferred from electronic annotation /// 0005694 // ch…	0005515 // protein binding // inferred from physical interaction /// 0005515 // protein binding // inferred from electronic annotation /// 0005515 // protein binding // inferred from direct assay /// 0043515 // kinetochore binding // inferred from direct assay /// 0043515 // kinetochore binding // inferred from electronic annotation	chr5:68521130-68541904 (+) // 77.45 // q13.2
CENPI	2491	207590_s_at	3.24714	2.84792	0007548 // sex differentiation // traceable author statement	0000775 // chromosome, centromeric region // inferred from electronic annotation /// 0005634 // nucleus // inferred from electronic annotation /// 0005694 // chromosome // inferred from electronic annotation		chrX:100242700-100304632 (+) // 89.3 // q22.1
CENPI	2491	214804_at	2.45271	2.25132	0007548 // sex differentiation // traceable author statement	0000775 // chromosome, centromeric region // inferred from electronic annotation /// 0005634 // nucleus // inferred from electronic annotation /// 0005694 // chromosome // inferred from electronic annotation		chrX:100239865-100305317 (+) // 92.72 // q22.1
CENPK	64105	222848_at	2.15917	2.17851	0045944 // positive regulation of transcription from RNA polymerase II promoter // inferred from electronic annotation	0000775 // chromosome, centromeric region // inferred from electronic annotation /// 0005634 // nucleus // inferred from electronic annotation /// 0005694 // chromosome // inferred from electronic annotation	0005515 // protein binding // inferred from electronic annotation	chr5:64849349-64894741 (-) // 92.46 // q12.3
CENPM	79019	218741_at	2.61417	2.50098		0000777 // condensed chromosome kinetochore // inferred from electronic annotation /// 0005634 // nucleus // inferred from electronic annotation /// 0005694 // chromosome // inferred from electronic annotation /// 0005737 // cytoplasm // inferred from electronic annotation		chr22:40664687-40673061 (-) // 97.07 // q13.2
CENPN	55839	219555_s_at	2.26908	2.31438		0000775 // chromosome, centromeric region // inferred from electronic annotation /// 0000777 // condensed chromosome kinetochore // inferred from electronic annotation /// 0005634 // nucleus // inferred from electronic annotation /// 0005694 // chromosome // inferred from electronic annotation		chr16:79598064-79613979 (+) // 96.92 // q23.2
CENPN	55839	222118_at	2.56015	2.50568		0000775 // chromosome, centromeric region // inferred from electronic annotation /// 0000777 // condensed chromosome kinetochore // inferred from electronic annotation /// 0005634 // nucleus // inferred from electronic annotation /// 0005694 // chromosome // inferred from electronic annotation		chr16:79597603-79620443 (+) // 92.23 // q23.2
CENPO	79172	226118_at	3.04212	2.78132	0007059 // chromosome segregation // inferred from electronic annotation /// 0051301 // cell division // inferred from electronic annotation	0000775 // chromosome, centromeric region // inferred from electronic annotation /// 0005634 // nucleus // inferred from electronic annotation /// 0005694 // chromosome // inferred from electronic annotation	0005515 // protein binding // inferred from electronic annotation	chr2:24896144-24899200 (+) // 97.13 // p23.3
CENPQ	55166	219294_at	1.44294	1.45467		0000775 // chromosome, centromeric region // inferred from electronic annotation /// 0005634 // nucleus // inferred from electronic annotation /// 0005694 // chromosome // inferred from electronic annotation		chr6:49556636-49568772 (+) // 99.92 // p12.3
CEP120	153241	226449_at	-1.28805	-1.22762	0000226 // microtubule cytoskeleton organization // inferred from electronic annotation /// 0008283 // cell proliferation // inferred from electronic annotation /// 0021987 // cerebral cortex development // inferred from electronic annotation /// 0022008 // neurogenesis // inferred from electronic annotation /// 0022027 // interkinetic nuclear migration // inferred from electronic annotation /// …	0005813 // centrosome // inferred from electronic annotation	0005515 // protein binding // inferred from electronic annotation /// 0008022 // protein C-terminus binding // inferred from electronic annotation	chr5:122708484-122709919 (-) // 94.58 // q23.2
CEP135	9662	206003_at	1.08828	1.13695	0010457 // centriole-centriole cohesion // inferred from mutant phenotype	0005813 // centrosome // inferred from electronic annotation	0005515 // protein binding // inferred from physical interaction /// 0008022 // protein C-terminus binding // inferred from physical interaction	chr4:56525788-56594027 (+) // 86.88 // q12
CEP152	22995	239413_at	1.42328	1.73142		0005813 // centrosome // inferred from electronic annotation		chr15:46817427-46818059 (-) // 98.44 // q21.1
CEP78	84131	1557985_s_at	2.5626	2.04755		0005813 // centrosome // inferred from electronic annotation		chr9:80040815-80075784 (+) // 97.88 // q21.2
CEP78	84131	228774_at	2.65755	2.45951		0005813 // centrosome // inferred from electronic annotation		chr9:80070106-80071809 (+) // 82.44 // q21.2
CETN3	1070	209662_at	1.1925	1.09673	0007049 // cell cycle // inferred from electronic annotation /// 0007067 // mitosis // inferred from electronic annotation /// 0007098 // centrosome cycle // traceable author statement /// 0051301 // cell division // inferred from electronic annotation	0005813 // centrosome // inferred from electronic annotation /// 0005814 // centriole // traceable author statement /// 0005814 // centriole // inferred from electronic annotation /// 0005932 // microtubule basal body // inferred from electronic annotation /// 0032391 // photoreceptor connecting cilium // inferred from electronic annotation	0005509 // calcium ion binding // inferred from electronic annotation /// 0031683 // G-protein beta/gamma-subunit binding // inferred from electronic annotation	chr5:89725294-89741329 (-) // 94.74 // q14.3
CFDP1	10428	203166_at	1.35321	1.23355	0006916 // anti-apoptosis // inferred from electronic annotation /// 0007155 // cell adhesion // inferred from electronic annotation /// 0007275 // multicellular organismal development // inferred from electronic annotation /// 0008360 // regulation of cell shape // inferred from electronic annotation /// 0042127 // regulation of cell proliferation // inferred from electronic annotation			chr16:73885115-74024860 (-) // 99.92 // q23.1
CFDP1	10428	236588_at	1.87367	1.64944	0006916 // anti-apoptosis // inferred from electronic annotation /// 0007155 // cell adhesion // inferred from electronic annotation /// 0007275 // multicellular organismal development // inferred from electronic annotation /// 0008360 // regulation of cell shape // inferred from electronic annotation /// 0042127 // regulation of cell proliferation // inferred from electronic annotation			chr16:73963603-73964042 (-) // 98.43 // q23.1
CFH /// CFHR1	3075 /// 3078	215388_s_at	-1.2146	-2.91446	0006955 // immune response // inferred from electronic annotation /// 0006956 // complement activation // traceable author statement /// 0006957 // complement activation, alternative pathway // inferred from electronic annotation /// 0045087 // innate immune response // inferred from electronic annotation	0005576 // extracellular region // inferred from electronic annotation /// 0005615 // extracellular space // traceable author statement	0001851 // complement component C3b binding // inferred from electronic annotation /// 0008201 // heparin binding // inferred from electronic annotation /// 0043499 // eukaryotic cell surface binding // inferred from electronic annotation	chr1:195055557-195067911 (+) // 99.33 // q31.3 /// chr1:194979203-194983226 (+) // 59.48 // q31.3
CFTR	1080	205043_at	-2.60891	-4.371	0006695 // cholesterol biosynthetic process // inferred from electronic annotation /// 0006810 // transport // inferred from electronic annotation /// 0006810 // transport // traceable author statement /// 0006811 // ion transport // inferred from electronic annotation /// 0007585 // respiratory gaseous exchange // traceable author statement /// 0030301 // cholesterol transport // inferred from e…	0016020 // membrane // inferred from electronic annotation /// 0016021 // integral to membrane // inferred from electronic annotation /// 0016323 // basolateral plasma membrane // non-traceable author statement /// 0016324 // apical plasma membrane // inferred from direct assay /// 0030659 // cytoplasmic vesicle membrane // inferred from electronic annotation	0000166 // nucleotide binding // inferred from electronic annotation /// 0005216 // ion channel activity // inferred from electronic annotation /// 0005224 // ATP-binding and phosphorylation-dependent chloride channel activity // traceable author statement /// 0005254 // chloride channel activity // inferred from electronic annotation /// 0005254 // chloride channel activity // traceable author s…	chr7:116907252-117095951 (+) // 99.4 // q31.2
CG012	116829	215318_at	-2.29022	-2.29152				chr13:31964435-31970504 (-) // 71.34 // q13.1
CHAC1	79094	219270_at	-6.13065	-6.10971			0005515 // protein binding // inferred from physical interaction	chr15:39032982-39036001 (+) // 95.88 // q15.1
CHAC2	494143	235117_at	1.81836	1.43599				chr2:53848448-53855830 (+) // 99.24 // p16.2
CHAF1A	10036	203975_s_at	2.4399	2.45709	0006260 // DNA replication // inferred from electronic annotation /// 0006281 // DNA repair // inferred from electronic annotation /// 0006335 // DNA replication-dependent nucleosome assembly // traceable author statement /// 0006350 // transcription // inferred from electronic annotation /// 0006355 // regulation of transcription, DNA-dependent // inferred from electronic annotation /// 0006461 …	0005634 // nucleus // inferred from electronic annotation /// 0005678 // chromatin assembly complex // traceable author statement	0003682 // chromatin binding // traceable author statement /// 0005515 // protein binding // inferred from physical interaction /// 0051082 // unfolded protein binding // traceable author statement	chr19:4353773-4394393 (+) // 96.07 // p13.3
CHAF1A	10036	203976_s_at	2.57976	2.69438	0006260 // DNA replication // inferred from electronic annotation /// 0006281 // DNA repair // inferred from electronic annotation /// 0006335 // DNA replication-dependent nucleosome assembly // traceable author statement /// 0006350 // transcription // inferred from electronic annotation /// 0006355 // regulation of transcription, DNA-dependent // inferred from electronic annotation /// 0006461 …	0005634 // nucleus // inferred from electronic annotation /// 0005678 // chromatin assembly complex // traceable author statement	0003682 // chromatin binding // traceable author statement /// 0005515 // protein binding // inferred from physical interaction /// 0051082 // unfolded protein binding // traceable author statement	chr19:4353773-4394277 (+) // 96.56 // p13.3
CHAF1A	10036	214426_x_at	1.9095	2.03569	0006260 // DNA replication // inferred from electronic annotation /// 0006281 // DNA repair // inferred from electronic annotation /// 0006335 // DNA replication-dependent nucleosome assembly // traceable author statement /// 0006350 // transcription // inferred from electronic annotation /// 0006355 // regulation of transcription, DNA-dependent // inferred from electronic annotation /// 0006461 …	0005634 // nucleus // inferred from electronic annotation /// 0005678 // chromatin assembly complex // traceable author statement	0003682 // chromatin binding // traceable author statement /// 0005515 // protein binding // inferred from physical interaction /// 0051082 // unfolded protein binding // traceable author statement	chr19:4383016-4394393 (+) // 99.79 // p13.3
CHAF1B	8208	204775_at	2.14208	1.95561	0006260 // DNA replication // inferred from electronic annotation /// 0006281 // DNA repair // inferred from electronic annotation /// 0006335 // DNA replication-dependent nucleosome assembly // traceable author statement /// 0006350 // transcription // inferred from electronic annotation /// 0006355 // regulation of transcription, DNA-dependent // inferred from electronic annotation /// 0006461 …	0005634 // nucleus // non-traceable author statement /// 0005634 // nucleus // inferred from electronic annotation /// 0005654 // nucleoplasm // inferred from direct assay /// 0005678 // chromatin assembly complex // traceable author statement /// 0005737 // cytoplasm // non-traceable author statement /// 0005737 // cytoplasm // inferred from electronic annotation /// 0005829 // cytosol // inferr…	0003682 // chromatin binding // traceable author statement /// 0005515 // protein binding // inferred from physical interaction /// 0042393 // histone binding // non-traceable author statement /// 0051082 // unfolded protein binding // traceable author statement	chr21:36680242-36710989 (+) // 99.91 // q22.12
CHDH	55349	229954_at	2.24545	2.29534	0006066 // cellular alcohol metabolic process // inferred from electronic annotation /// 0055114 // oxidation reduction // inferred from electronic annotation	0005739 // mitochondrion // inferred from electronic annotation /// 0005743 // mitochondrial inner membrane // inferred from electronic annotation	0008812 // choline dehydrogenase activity // inferred from electronic annotation /// 0016491 // oxidoreductase activity // inferred from electronic annotation /// 0016614 // oxidoreductase activity, acting on CH-OH group of donors // inferred from electronic annotation /// 0050660 // FAD binding // inferred from electronic annotation	chr3:53825363-53825900 (-) // 98.35 // p21.1
CHDH	55349	231994_at	1.24968	1.46177	0006066 // cellular alcohol metabolic process // inferred from electronic annotation /// 0055114 // oxidation reduction // inferred from electronic annotation	0005739 // mitochondrion // inferred from electronic annotation /// 0005743 // mitochondrial inner membrane // inferred from electronic annotation	0008812 // choline dehydrogenase activity // inferred from electronic annotation /// 0016491 // oxidoreductase activity // inferred from electronic annotation /// 0016614 // oxidoreductase activity, acting on CH-OH group of donors // inferred from electronic annotation /// 0050660 // FAD binding // inferred from electronic annotation	chr3:53825930-53832737 (-) // 86.12 // p21.1
CHEK1	1111	205393_s_at	3.45026	3.10745	0000077 // DNA damage checkpoint // traceable author statement /// 0000077 // DNA damage checkpoint // inferred from electronic annotation /// 0000079 // regulation of cyclin-dependent protein kinase activity // traceable author statement /// 0000086 // G2/M transition of mitotic cell cycle // inferred from electronic annotation /// 0006260 // DNA replication // not recorded /// 0006281 // DNA re…	0000794 // condensed nuclear chromosome // traceable author statement /// 0005634 // nucleus // inferred from electronic annotation /// 0005654 // nucleoplasm // not recorded /// 0005657 // replication fork // inferred from electronic annotation /// 0005737 // cytoplasm // inferred from electronic annotation	0000166 // nucleotide binding // inferred from electronic annotation /// 0004672 // protein kinase activity // inferred from electronic annotation /// 0004672 // protein kinase activity // traceable author statement /// 0004674 // protein serine/threonine kinase activity // not recorded /// 0004674 // protein serine/threonine kinase activity // inferred from electronic annotation /// 0005515 // p…	chr11:125001852-125030781 (+) // 99.23 // q24.2
CHEK1	1111	205394_at	3.28694	2.87292	0000077 // DNA damage checkpoint // traceable author statement /// 0000077 // DNA damage checkpoint // inferred from electronic annotation /// 0000079 // regulation of cyclin-dependent protein kinase activity // traceable author statement /// 0000086 // G2/M transition of mitotic cell cycle // inferred from electronic annotation /// 0006260 // DNA replication // not recorded /// 0006281 // DNA re…	0000794 // condensed nuclear chromosome // traceable author statement /// 0005634 // nucleus // inferred from electronic annotation /// 0005654 // nucleoplasm // not recorded /// 0005657 // replication fork // inferred from electronic annotation /// 0005737 // cytoplasm // inferred from electronic annotation	0000166 // nucleotide binding // inferred from electronic annotation /// 0004672 // protein kinase activity // inferred from electronic annotation /// 0004672 // protein kinase activity // traceable author statement /// 0004674 // protein serine/threonine kinase activity // not recorded /// 0004674 // protein serine/threonine kinase activity // inferred from electronic annotation /// 0005515 // p…	chr11:125001852-125030781 (+) // 99.23 // q24.2
CHEK1	1111	238075_at	2.52381	2.28438	0000077 // DNA damage checkpoint // traceable author statement /// 0000077 // DNA damage checkpoint // inferred from electronic annotation /// 0000079 // regulation of cyclin-dependent protein kinase activity // traceable author statement /// 0000086 // G2/M transition of mitotic cell cycle // inferred from electronic annotation /// 0006260 // DNA replication // not recorded /// 0006281 // DNA re…	0000794 // condensed nuclear chromosome // traceable author statement /// 0005634 // nucleus // inferred from electronic annotation /// 0005654 // nucleoplasm // not recorded /// 0005657 // replication fork // inferred from electronic annotation /// 0005737 // cytoplasm // inferred from electronic annotation	0000166 // nucleotide binding // inferred from electronic annotation /// 0004672 // protein kinase activity // inferred from electronic annotation /// 0004672 // protein kinase activity // traceable author statement /// 0004674 // protein serine/threonine kinase activity // not recorded /// 0004674 // protein serine/threonine kinase activity // inferred from electronic annotation /// 0005515 // p…	chr11:125031818-125032248 (+) // 67.33 // q24.2
CHEK2	11200	210416_s_at	1.69441	1.76646	0000077 // DNA damage checkpoint // traceable author statement /// 0006468 // protein amino acid phosphorylation // inferred from electronic annotation /// 0006974 // response to DNA damage stimulus // traceable author statement /// 0007049 // cell cycle // inferred from electronic annotation /// 0008630 // DNA damage response, signal transduction resulting in induction of apoptosis // inferred f…	0005634 // nucleus // inferred from electronic annotation /// 0016605 // PML body // inferred from direct assay	0000166 // nucleotide binding // inferred from electronic annotation /// 0000287 // magnesium ion binding // inferred from electronic annotation /// 0004672 // protein kinase activity // inferred from electronic annotation /// 0004674 // protein serine/threonine kinase activity // traceable author statement /// 0004674 // protein serine/threonine kinase activity // inferred from electronic annota…	chr22:27413837-27460716 (-) // 96.4 // q12.1
CHML	1122	1565951_s_at	1.34708	1.2908	0006886 // intracellular protein transport // inferred from electronic annotation /// 0007601 // visual perception // traceable author statement /// 0043087 // regulation of GTPase activity // inferred from electronic annotation	0005968 // Rab-protein geranylgeranyltransferase complex // inferred from electronic annotation	0004663 // Rab geranylgeranyltransferase activity // inferred from electronic annotation /// 0005096 // GTPase activator activity // inferred from electronic annotation
CHML	1122	206079_at	2.47565	2.07715	0006886 // intracellular protein transport // inferred from electronic annotation /// 0007601 // visual perception // traceable author statement /// 0043087 // regulation of GTPase activity // inferred from electronic annotation	0005968 // Rab-protein geranylgeranyltransferase complex // inferred from electronic annotation	0004663 // Rab geranylgeranyltransferase activity // inferred from electronic annotation /// 0005096 // GTPase activator activity // inferred from electronic annotation	chr1:239863552-239865855 (-) // 99.83 // q43
CHML	1122	226350_at	1.53607	1.37278	0006886 // intracellular protein transport // inferred from electronic annotation /// 0007601 // visual perception // traceable author statement /// 0043087 // regulation of GTPase activity // inferred from electronic annotation	0005968 // Rab-protein geranylgeranyltransferase complex // inferred from electronic annotation	0004663 // Rab geranylgeranyltransferase activity // inferred from electronic annotation /// 0005096 // GTPase activator activity // inferred from electronic annotation	chr1:239858785-239861821 (-) // 93.63 // q43
CHMP4C	92421	226803_at	-1.49304	-1.3584	0006810 // transport // inferred from electronic annotation /// 0015031 // protein transport // inferred from electronic annotation	0005737 // cytoplasm // inferred from electronic annotation /// 0005768 // endosome // inferred from electronic annotation /// 0016020 // membrane // inferred from electronic annotation /// 0031902 // late endosome membrane // inferred from electronic annotation	0005515 // protein binding // inferred from physical interaction	chr8:82807248-82834301 (+) // 83.06 // q21.13
CHN2	1124	213385_at	-1.73838	-1.5038	0007165 // signal transduction // inferred from electronic annotation /// 0007242 // intracellular signaling cascade // inferred from electronic annotation	0005622 // intracellular // inferred from electronic annotation /// 0016020 // membrane // inferred from electronic annotation	0005070 // SH3/SH2 adaptor activity // traceable author statement /// 0005096 // GTPase activator activity // traceable author statement /// 0005096 // GTPase activator activity // inferred from electronic annotation /// 0005515 // protein binding // inferred from electronic annotation /// 0008270 // zinc ion binding // inferred from electronic annotation /// 0019992 // diacylglycerol binding // …	chr7:29485852-29520468 (+) // 98.64 // p15.1
CHPT1	56994	221675_s_at	-2.00265	-2.31577	0001558 // regulation of cell growth // non-traceable author statement /// 0006629 // lipid metabolic process // traceable author statement /// 0006656 // phosphatidylcholine biosynthetic process // inferred from direct assay /// 0006657 // CDP-choline pathway // non-traceable author statement /// 0006663 // platelet activating factor biosynthetic process // inferred from direct assay /// 0008654…	0000139 // Golgi membrane // inferred from electronic annotation /// 0005792 // microsome // non-traceable author statement /// 0005794 // Golgi apparatus // inferred from electronic annotation /// 0016020 // membrane // non-traceable author statement /// 0016020 // membrane // inferred from electronic annotation /// 0016021 // integral to membrane // inferred from electronic annotation	0000287 // magnesium ion binding // inferred from electronic annotation /// 0004142 // diacylglycerol cholinephosphotransferase activity // inferred from direct assay /// 0004142 // diacylglycerol cholinephosphotransferase activity // inferred from electronic annotation /// 0016740 // transferase activity // inferred from electronic annotation /// 0016780 // phosphotransferase activity, for other…	chr12:100615600-100646960 (+) // 99.87 // q23.2
CHPT1	56994	230364_at	-1.42458	-1.64074	0001558 // regulation of cell growth // non-traceable author statement /// 0006629 // lipid metabolic process // traceable author statement /// 0006656 // phosphatidylcholine biosynthetic process // inferred from direct assay /// 0006657 // CDP-choline pathway // non-traceable author statement /// 0006663 // platelet activating factor biosynthetic process // inferred from direct assay /// 0008654…	0000139 // Golgi membrane // inferred from electronic annotation /// 0005792 // microsome // non-traceable author statement /// 0005794 // Golgi apparatus // inferred from electronic annotation /// 0016020 // membrane // non-traceable author statement /// 0016020 // membrane // inferred from electronic annotation /// 0016021 // integral to membrane // inferred from electronic annotation	0000287 // magnesium ion binding // inferred from electronic annotation /// 0004142 // diacylglycerol cholinephosphotransferase activity // inferred from direct assay /// 0004142 // diacylglycerol cholinephosphotransferase activity // inferred from electronic annotation /// 0016740 // transferase activity // inferred from electronic annotation /// 0016780 // phosphotransferase activity, for other…	chr12:100644471-100644948 (+) // 93.08 // q23.2
CHRM3	1131	214596_at	-1.87074	-1.48978	0006464 // protein modification process // traceable author statement /// 0006939 // smooth muscle contraction // inferred from electronic annotation /// 0007165 // signal transduction // traceable author statement /// 0007165 // signal transduction // inferred from electronic annotation /// 0007186 // G-protein coupled receptor protein signaling pathway // traceable author statement /// 0007186 …	0005886 // plasma membrane // traceable author statement /// 0005886 // plasma membrane // inferred from electronic annotation /// 0005887 // integral to plasma membrane // traceable author statement /// 0016020 // membrane // inferred from electronic annotation /// 0016021 // integral to membrane // inferred from electronic annotation /// 0016323 // basolateral plasma membrane // inferred from e…	0004435 // phosphoinositide phospholipase C activity // traceable author statement /// 0004871 // signal transducer activity // inferred from electronic annotation /// 0004872 // receptor activity // traceable author statement /// 0004872 // receptor activity // inferred from electronic annotation /// 0004930 // G-protein coupled receptor activity // inferred from electronic annotation /// 000498…	chr1:238137355-238141384 (+) // 99.18 // q43
CHTF18	63922	226569_s_at	2.57743	2.45038	0006260 // DNA replication // inferred from electronic annotation /// 0007049 // cell cycle // inferred from electronic annotation	0005634 // nucleus // inferred from electronic annotation	0000166 // nucleotide binding // inferred from electronic annotation /// 0003677 // DNA binding // inferred from electronic annotation /// 0004386 // helicase activity // inferred from electronic annotation /// 0005524 // ATP binding // inferred from electronic annotation /// 0017111 // nucleoside-triphosphatase activity // inferred from electronic annotation	chr16:778625-788073 (+) // 98.03 // p13.3
CISD1	55847	218597_s_at	1.35208	1.19352		0005739 // mitochondrion // inferred from sequence or structural similarity /// 0005739 // mitochondrion // inferred from electronic annotation /// 0005741 // mitochondrial outer membrane // inferred from electronic annotation /// 0016020 // membrane // inferred from electronic annotation /// 0016021 // integral to membrane // inferred from electronic annotation /// 0043231 // intracellular membr…	0005506 // iron ion binding // inferred from electronic annotation /// 0008270 // zinc ion binding // inferred from electronic annotation /// 0046872 // metal ion binding // inferred from electronic annotation /// 0051536 // iron-sulfur cluster binding // inferred from electronic annotation /// 0051537 // 2 iron, 2 sulfur cluster binding // inferred from electronic annotation	chr10:59698930-59717598 (+) // 97.17 // q21.1
CKAP4	10970	200998_s_at	-2.97387	-2.27047		0005624 // membrane fraction // traceable author statement /// 0005783 // endoplasmic reticulum // inferred from electronic annotation /// 0016020 // membrane // inferred from electronic annotation /// 0016021 // integral to membrane // traceable author statement /// 0016021 // integral to membrane // inferred from electronic annotation /// 0033116 // ER-Golgi intermediate compartment membrane //…		chr12:105155784-105165843 (-) // 90.75 // q23.3
CKAP4	10970	200999_s_at	-2.80274	-2.15107		0005624 // membrane fraction // traceable author statement /// 0005783 // endoplasmic reticulum // inferred from electronic annotation /// 0016020 // membrane // inferred from electronic annotation /// 0016021 // integral to membrane // traceable author statement /// 0016021 // integral to membrane // inferred from electronic annotation /// 0033116 // ER-Golgi intermediate compartment membrane //…		chr12:105155921-105165843 (-) // 92.1 // q23.3
CKLF	51192	221058_s_at	1.34675	1.25707	0006935 // chemotaxis // inferred from electronic annotation /// 0008283 // cell proliferation // inferred from direct assay /// 0030593 // neutrophil chemotaxis // inferred from direct assay /// 0032940 // secretion by cell // inferred from direct assay /// 0048246 // macrophage chemotaxis // inferred from direct assay /// 0048247 // lymphocyte chemotaxis // inferred from direct assay	0005576 // extracellular region // inferred from direct assay /// 0005576 // extracellular region // inferred from electronic annotation /// 0005615 // extracellular space // inferred from electronic annotation /// 0016020 // membrane // inferred from electronic annotation /// 0016021 // integral to membrane // inferred from direct assay /// 0016021 // integral to membrane // inferred from electr…	0005125 // cytokine activity // inferred from electronic annotation /// 0008009 // chemokine activity // inferred from direct assay	chr16:65143972-65157471 (+) // 93.78 // q21
CKLF	51192	223451_s_at	1.21657	1.07144	0006935 // chemotaxis // inferred from electronic annotation /// 0008283 // cell proliferation // inferred from direct assay /// 0030593 // neutrophil chemotaxis // inferred from direct assay /// 0032940 // secretion by cell // inferred from direct assay /// 0048246 // macrophage chemotaxis // inferred from direct assay /// 0048247 // lymphocyte chemotaxis // inferred from direct assay	0005576 // extracellular region // inferred from direct assay /// 0005576 // extracellular region // inferred from electronic annotation /// 0005615 // extracellular space // inferred from electronic annotation /// 0016020 // membrane // inferred from electronic annotation /// 0016021 // integral to membrane // inferred from direct assay /// 0016021 // integral to membrane // inferred from electr…	0005125 // cytokine activity // inferred from electronic annotation /// 0008009 // chemokine activity // inferred from direct assay	chr16:65143972-65157471 (+) // 94.91 // q21
CLCN3	1182	201732_s_at	-1.98574	-2.34215	0006810 // transport // inferred from electronic annotation /// 0006810 // transport // traceable author statement /// 0006811 // ion transport // inferred from electronic annotation /// 0006821 // chloride transport // inferred from electronic annotation /// 0006885 // regulation of pH // traceable author statement /// 0048388 // endosomal lumen acidification // traceable author statement	0000139 // Golgi membrane // inferred from electronic annotation /// 0005768 // endosome // inferred from electronic annotation /// 0005769 // early endosome // inferred from direct assay /// 0005769 // early endosome // inferred from sequence or structural similarity /// 0005770 // late endosome // inferred from direct assay /// 0005770 // late endosome // inferred from sequence or structural si…	0005216 // ion channel activity // inferred from electronic annotation /// 0005244 // voltage-gated ion channel activity // inferred from electronic annotation /// 0005247 // voltage-gated chloride channel activity // traceable author statement /// 0005247 // voltage-gated chloride channel activity // inferred from electronic annotation /// 0005254 // chloride channel activity // inferred from el…	chr4:170778373-170880911 (+) // 92.3 // q33
CLCN3	1182	201733_at	-1.77226	-2.20757	0006810 // transport // inferred from electronic annotation /// 0006810 // transport // traceable author statement /// 0006811 // ion transport // inferred from electronic annotation /// 0006821 // chloride transport // inferred from electronic annotation /// 0006885 // regulation of pH // traceable author statement /// 0048388 // endosomal lumen acidification // traceable author statement	0000139 // Golgi membrane // inferred from electronic annotation /// 0005768 // endosome // inferred from electronic annotation /// 0005769 // early endosome // inferred from direct assay /// 0005769 // early endosome // inferred from sequence or structural similarity /// 0005770 // late endosome // inferred from direct assay /// 0005770 // late endosome // inferred from sequence or structural si…	0005216 // ion channel activity // inferred from electronic annotation /// 0005244 // voltage-gated ion channel activity // inferred from electronic annotation /// 0005247 // voltage-gated chloride channel activity // traceable author statement /// 0005247 // voltage-gated chloride channel activity // inferred from electronic annotation /// 0005254 // chloride channel activity // inferred from el…	chr4:170778373-170880911 (+) // 92.3 // q33
CLCN3	1182	201734_at	-1.7709	-1.68718	0006810 // transport // inferred from electronic annotation /// 0006810 // transport // traceable author statement /// 0006811 // ion transport // inferred from electronic annotation /// 0006821 // chloride transport // inferred from electronic annotation /// 0006885 // regulation of pH // traceable author statement /// 0048388 // endosomal lumen acidification // traceable author statement	0000139 // Golgi membrane // inferred from electronic annotation /// 0005768 // endosome // inferred from electronic annotation /// 0005769 // early endosome // inferred from direct assay /// 0005769 // early endosome // inferred from sequence or structural similarity /// 0005770 // late endosome // inferred from direct assay /// 0005770 // late endosome // inferred from sequence or structural si…	0005216 // ion channel activity // inferred from electronic annotation /// 0005244 // voltage-gated ion channel activity // inferred from electronic annotation /// 0005247 // voltage-gated chloride channel activity // traceable author statement /// 0005247 // voltage-gated chloride channel activity // inferred from electronic annotation /// 0005254 // chloride channel activity // inferred from el…	chr4:170778373-170880911 (+) // 92.3 // q33
CLCN3	1182	201735_s_at	-1.40265	-1.69247	0006810 // transport // inferred from electronic annotation /// 0006810 // transport // traceable author statement /// 0006811 // ion transport // inferred from electronic annotation /// 0006821 // chloride transport // inferred from electronic annotation /// 0006885 // regulation of pH // traceable author statement /// 0048388 // endosomal lumen acidification // traceable author statement	0000139 // Golgi membrane // inferred from electronic annotation /// 0005768 // endosome // inferred from electronic annotation /// 0005769 // early endosome // inferred from direct assay /// 0005769 // early endosome // inferred from sequence or structural similarity /// 0005770 // late endosome // inferred from direct assay /// 0005770 // late endosome // inferred from sequence or structural si…	0005216 // ion channel activity // inferred from electronic annotation /// 0005244 // voltage-gated ion channel activity // inferred from electronic annotation /// 0005247 // voltage-gated chloride channel activity // traceable author statement /// 0005247 // voltage-gated chloride channel activity // inferred from electronic annotation /// 0005254 // chloride channel activity // inferred from el…	chr4:170778373-170878732 (+) // 96.66 // q33
CLDN1	9076	218182_s_at	-2.14102	-1.51406	0007155 // cell adhesion // traceable author statement /// 0016338 // calcium-independent cell-cell adhesion // inferred from sequence or structural similarity /// 0016338 // calcium-independent cell-cell adhesion // inferred from electronic annotation /// 0044419 // interspecies interaction between organisms // inferred from electronic annotation	0005886 // plasma membrane // inferred from electronic annotation /// 0005887 // integral to plasma membrane // traceable author statement /// 0005923 // tight junction // inferred from sequence or structural similarity /// 0005923 // tight junction // inferred from electronic annotation /// 0005923 // tight junction // traceable author statement /// 0016020 // membrane // inferred from electroni…	0005198 // structural molecule activity // inferred from electronic annotation /// 0005515 // protein binding // inferred from electronic annotation /// 0042802 // identical protein binding // inferred from sequence or structural similarity /// 0042802 // identical protein binding // inferred from electronic annotation	chr3:191508426-191522911 (-) // 95.8 // q28
CLDN1	9076	222549_at	-3.32115	-2.56955	0007155 // cell adhesion // traceable author statement /// 0016338 // calcium-independent cell-cell adhesion // inferred from sequence or structural similarity /// 0016338 // calcium-independent cell-cell adhesion // inferred from electronic annotation /// 0044419 // interspecies interaction between organisms // inferred from electronic annotation	0005886 // plasma membrane // inferred from electronic annotation /// 0005887 // integral to plasma membrane // traceable author statement /// 0005923 // tight junction // inferred from sequence or structural similarity /// 0005923 // tight junction // inferred from electronic annotation /// 0005923 // tight junction // traceable author statement /// 0016020 // membrane // inferred from electroni…	0005198 // structural molecule activity // inferred from electronic annotation /// 0005515 // protein binding // inferred from electronic annotation /// 0042802 // identical protein binding // inferred from sequence or structural similarity /// 0042802 // identical protein binding // inferred from electronic annotation	chr3:191506187-191522909 (-) // 86.93 // q28
CLDN12	9069	223249_at	-1.74464	-1.39984	0016338 // calcium-independent cell-cell adhesion // inferred from sequence or structural similarity	0005886 // plasma membrane // inferred from electronic annotation /// 0005923 // tight junction // inferred from sequence or structural similarity /// 0005923 // tight junction // inferred from electronic annotation /// 0016020 // membrane // inferred from electronic annotation /// 0016021 // integral to membrane // inferred from electronic annotation /// 0030054 // cell junction // inferred from…	0005198 // structural molecule activity // inferred from electronic annotation /// 0042802 // identical protein binding // inferred from sequence or structural similarity	chr7:89870731-89883202 (+) // 99.14 // q21.13
CLGN	1047	205830_at	-8.21442	-8.22139	0006457 // protein folding // inferred from electronic annotation /// 0007338 // single fertilization // traceable author statement	0005783 // endoplasmic reticulum // traceable author statement /// 0005783 // endoplasmic reticulum // inferred from electronic annotation /// 0005789 // endoplasmic reticulum membrane // inferred from electronic annotation /// 0016020 // membrane // inferred from electronic annotation /// 0016021 // integral to membrane // inferred from electronic annotation	0005509 // calcium ion binding // inferred from electronic annotation /// 0051082 // unfolded protein binding // traceable author statement /// 0051082 // unfolded protein binding // inferred from electronic annotation	chr4:141529058-141568232 (-) // 98.78 // q31.1
CLIC4	25932	201560_at	-1.64721	-1.75944	0006810 // transport // inferred from electronic annotation /// 0006811 // ion transport // inferred from electronic annotation /// 0006821 // chloride transport // non-traceable author statement /// 0006821 // chloride transport // inferred from electronic annotation /// 0030154 // cell differentiation // traceable author statement /// 0030336 // negative regulation of cell migration // inferred…	0005622 // intracellular // inferred from direct assay /// 0005625 // soluble fraction // inferred from direct assay /// 0005634 // nucleus // inferred from electronic annotation /// 0005737 // cytoplasm // inferred from direct assay /// 0005737 // cytoplasm // inferred from electronic annotation /// 0005739 // mitochondrion // inferred from electronic annotation /// 0005886 // plasma membrane //…	0005216 // ion channel activity // inferred from electronic annotation /// 0005244 // voltage-gated ion channel activity // inferred from electronic annotation /// 0005247 // voltage-gated chloride channel activity // inferred from electronic annotation /// 0005254 // chloride channel activity // inferred from electronic annotation /// 0005254 // chloride channel activity // traceable author stat…	chr1:24944434-25043345 (+) // 97.57 // p36.11
CLIP1	6249	1558924_s_at	-1.22875	-1.38197	0007067 // mitosis // traceable author statement	0000776 // kinetochore // traceable author statement /// 0005737 // cytoplasm // inferred from electronic annotation /// 0005768 // endosome // traceable author statement /// 0005856 // cytoskeleton // inferred from electronic annotation /// 0005874 // microtubule // inferred from electronic annotation /// 0005881 // cytoplasmic microtubule // inferred from electronic annotation /// 0005882 // in…	0003676 // nucleic acid binding // inferred from electronic annotation /// 0005515 // protein binding // inferred from physical interaction /// 0005515 // protein binding // inferred from electronic annotation /// 0008017 // microtubule binding // traceable author statement /// 0008270 // zinc ion binding // inferred from electronic annotation /// 0042803 // protein homodimerization activity // t…	chr12:121391408-121403288 (-) // 96.46 // q24.31
CLIP4	79745	219944_at	1.05741	1.19127				chr2:29208550-29251013 (+) // 98.83 // p23.2
CLMN	79789	221042_s_at	1.84051	2.09788		0005737 // cytoplasm // inferred from electronic annotation /// 0016020 // membrane // inferred from electronic annotation /// 0016021 // integral to membrane // inferred from electronic annotation	0003779 // actin binding // inferred from electronic annotation	chr14:94727617-94740292 (-) // 93.87 // q32.13
CLMN	79789	225759_x_at	1.26096	1.49997		0005737 // cytoplasm // inferred from electronic annotation /// 0016020 // membrane // inferred from electronic annotation /// 0016021 // integral to membrane // inferred from electronic annotation	0003779 // actin binding // inferred from electronic annotation	chr14:94724607-94767156 (-) // 81.74 // q32.13
CLN6	54982	1567080_s_at	1.20287	1.2173	0001573 // ganglioside metabolic process // inferred from mutant phenotype /// 0007042 // lysosomal lumen acidification // inferred from mutant phenotype /// 0007601 // visual perception // inferred from electronic annotation /// 0008203 // cholesterol metabolic process // inferred from mutant phenotype /// 0030163 // protein catabolic process // non-traceable author statement /// 0030203 // glyc…	0005783 // endoplasmic reticulum // inferred from direct assay /// 0005783 // endoplasmic reticulum // inferred from electronic annotation /// 0005788 // endoplasmic reticulum lumen // inferred from direct assay /// 0005789 // endoplasmic reticulum membrane // inferred from electronic annotation /// 0016020 // membrane // inferred from electronic annotation /// 0016021 // integral to membrane // …	0042803 // protein homodimerization activity // inferred from direct assay	chr15:66286886-66287256 (-) // 77.92 // q23
CLN8	2055	229958_at	-1.42659	-1.44707	0001306 // age-dependent response to oxidative stress // inferred from electronic annotation /// 0006644 // phospholipid metabolic process // inferred from mutant phenotype /// 0006672 // ceramide metabolic process // inferred from mutant phenotype /// 0006869 // lipid transport // non-traceable author statement /// 0007006 // mitochondrial membrane organization // inferred from electronic annota…	0005783 // endoplasmic reticulum // inferred from direct assay /// 0005783 // endoplasmic reticulum // inferred from electronic annotation /// 0005789 // endoplasmic reticulum membrane // inferred from electronic annotation /// 0005793 // ER-Golgi intermediate compartment // inferred from direct assay /// 0016020 // membrane // inferred from electronic annotation /// 0016021 // integral to membra…		chr8:1721697-1722145 (+) // 95.32 // p23.3
CLPB	81570	221845_s_at	1.81109	1.1839	0034605 // cellular response to heat // inferred from direct assay		0000166 // nucleotide binding // inferred from electronic annotation /// 0005524 // ATP binding // inferred from electronic annotation /// 0017111 // nucleoside-triphosphatase activity // inferred from electronic annotation	chr11:71680992-71823226 (-) // 98.19 // q13.4
CLPTM1L	81037	223020_at	1.28597	1.03585	0006915 // apoptosis // inferred from electronic annotation	0016020 // membrane // inferred from electronic annotation /// 0016021 // integral to membrane // inferred from electronic annotation		chr5:1371046-1397942 (-) // 100.0 // p15.33
CLPTM1L	81037	226935_s_at	1.3324	1.05978	0006915 // apoptosis // inferred from electronic annotation	0016020 // membrane // inferred from electronic annotation /// 0016021 // integral to membrane // inferred from electronic annotation		chr5:1370869-1379538 (-) // 93.87 // p15.33
CLRN3	119467	229777_at	-6.50485	-6.50491		0016020 // membrane // inferred from electronic annotation /// 0016021 // integral to membrane // inferred from electronic annotation		chr10:129566099-129572050 (-) // 95.35 // q26.2
CMPK2	129607	226702_at	-5.33093	-3.15196	0006221 // pyrimidine nucleotide biosynthetic process // inferred from electronic annotation	0005739 // mitochondrion // inferred from electronic annotation	0000166 // nucleotide binding // inferred from electronic annotation /// 0004127 // cytidylate kinase activity // inferred from electronic annotation /// 0005524 // ATP binding // inferred from electronic annotation /// 0016301 // kinase activity // inferred from electronic annotation /// 0016740 // transferase activity // inferred from electronic annotation	chr2:6905897-6907555 (-) // 92.33 // p25.2
CNIH4	29097	228306_at	-1.08833	-1.17396	0007242 // intracellular signaling cascade // inferred from electronic annotation	0005783 // endoplasmic reticulum // inferred from direct assay /// 0016020 // membrane // inferred from electronic annotation /// 0016021 // integral to membrane // inferred from electronic annotation	0005515 // protein binding // inferred from physical interaction	chr1:222631222-222633774 (+) // 49.12 // q42.11
CNN3	1266	201445_at	5.0487	5.06015	0006939 // smooth muscle contraction // non-traceable author statement /// 0031032 // actomyosin structure organization // inferred from electronic annotation		0003779 // actin binding // non-traceable author statement /// 0003779 // actin binding // inferred from electronic annotation /// 0005515 // protein binding // inferred from electronic annotation /// 0005516 // calmodulin binding // non-traceable author statement /// 0005516 // calmodulin binding // inferred from electronic annotation /// 0005523 // tropomyosin binding // non-traceable author st…	chr1:95135353-95165226 (-) // 98.44 // p21.3
CNNM4	26504	218900_at	-1.20552	-1.16484	0006810 // transport // inferred from electronic annotation /// 0006811 // ion transport // inferred from electronic annotation	0005886 // plasma membrane // inferred from electronic annotation /// 0016020 // membrane // inferred from electronic annotation /// 0016021 // integral to membrane // inferred from electronic annotation		chr2:96790606-96841335 (+) // 98.42 // q11.2
CNOT6L	246175	227119_at	-1.44568	-1.47885	0006397 // mRNA processing // inferred from electronic annotation	0005737 // cytoplasm // inferred from electronic annotation	0004518 // nuclease activity // inferred from electronic annotation /// 0004527 // exonuclease activity // inferred from electronic annotation /// 0005515 // protein binding // inferred from physical interaction /// 0005515 // protein binding // inferred from electronic annotation /// 0016787 // hydrolase activity // inferred from electronic annotation	chr4:78853564-78854351 (-) // 93.47 // q21.1
CNOT7	29883	233019_at	-2.30864	-1.43988	0005975 // carbohydrate metabolic process // traceable author statement /// 0006350 // transcription // inferred from electronic annotation /// 0006355 // regulation of transcription, DNA-dependent // inferred from electronic annotation /// 0007165 // signal transduction // traceable author statement /// 0045944 // positive regulation of transcription from RNA polymerase II promoter // inferred f…	0005634 // nucleus // inferred from direct assay /// 0005634 // nucleus // inferred from electronic annotation /// 0030014 // CCR4-NOT complex // non-traceable author statement /// 0030014 // CCR4-NOT complex // inferred from electronic annotation	0003676 // nucleic acid binding // inferred from electronic annotation /// 0003700 // transcription factor activity // traceable author statement /// 0004871 // signal transducer activity // traceable author statement /// 0005515 // protein binding // inferred from physical interaction /// 0005515 // protein binding // inferred from electronic annotation /// 0016563 // transcription activator act…	chr8:17143173-17145066 (-) // 64.11 // p22
CNOT8	9337	202162_s_at	1.11358	1.13688	0006350 // transcription // inferred from electronic annotation /// 0006355 // regulation of transcription, DNA-dependent // non-traceable author statement /// 0006355 // regulation of transcription, DNA-dependent // inferred from electronic annotation /// 0008285 // negative regulation of cell proliferation // traceable author statement	0005622 // intracellular // inferred from direct assay /// 0005634 // nucleus // non-traceable author statement /// 0005634 // nucleus // inferred from electronic annotation /// 0005634 // nucleus // traceable author statement /// 0005737 // cytoplasm // inferred from electronic annotation	0003676 // nucleic acid binding // inferred from electronic annotation /// 0003700 // transcription factor activity // non-traceable author statement /// 0003700 // transcription factor activity // traceable author statement /// 0005515 // protein binding // inferred from physical interaction	chr5:154218389-154236545 (+) // 94.94 // q33.2
COBLL1	22837	203641_s_at	-1.26624	-2.34348				chr2:165249216-165406168 (-) // 98.64 // q24.3
COBLL1	22837	203642_s_at	-1.0987	-1.69658	0007155 // cell adhesion // inferred from electronic annotation	0005576 // extracellular region // inferred from electronic annotation /// 0005578 // proteinaceous extracellular matrix // inferred from electronic annotation /// 0005604 // basement membrane // inferred from electronic annotation	0005515 // protein binding // inferred from electronic annotation	chr2:165249584-165406168 (-) // 99.36 // q24.3
COCH	1690	1554241_at	1.37678	1.24365	0007605 // sensory perception of sound // traceable author statement /// 0007605 // sensory perception of sound // inferred from electronic annotation	0005576 // extracellular region // inferred from electronic annotation /// 0005578 // proteinaceous extracellular matrix // inferred from electronic annotation		chr14:30413484-30434015 (+) // 97.1 // q12
COCH	1690	205229_s_at	1.93772	2.64094	0007605 // sensory perception of sound // traceable author statement /// 0007605 // sensory perception of sound // inferred from electronic annotation	0005576 // extracellular region // inferred from electronic annotation /// 0005578 // proteinaceous extracellular matrix // inferred from electronic annotation		chr14:30413480-30429573 (+) // 99.07 // q12
COG3	83548	223450_s_at	-1.96783	-1.87761	0006486 // protein amino acid glycosylation // inferred from mutant phenotype /// 0006810 // transport // inferred from electronic annotation /// 0006886 // intracellular protein transport // inferred from electronic annotation /// 0006888 // ER to Golgi vesicle-mediated transport // inferred from direct assay /// 0006890 // retrograde vesicle-mediated transport, Golgi to ER // inferred from muta…	0005794 // Golgi apparatus // inferred from direct assay /// 0005794 // Golgi apparatus // inferred from electronic annotation /// 0005801 // cis-Golgi network // inferred from electronic annotation /// 0016020 // membrane // inferred from electronic annotation /// 0017119 // Golgi transport complex // inferred from direct assay	0008565 // protein transporter activity // inferred from direct assay	chr13:44937071-45008514 (+) // 97.89 // q14.12
[truncated: 2,518 more rows]
